# Supplementary material for: Environmental Tobacco Smoke Exposure and Smoke-Free Rules in Homes among Socially-Disadvantaged Populations in Poland
Source: Int J Environ Res Public Health. 2017 Apr 21;14(4):447. doi: 10.3390/ijerph14040447 (PMC5409647; doi:10.3390/ijerph14040447)
Supplement: Supplementary file 1 [file ijerph-14-00447-s001.zip]

Archive with 1 entries (1 files):
- ijerph-182894-supplementary.xlsx
