# Supplementary material for: Environmental Tobacco Smoke Exposure and Smoke-Free Rules in Homes among Socially-Disadvantaged Populations in Poland
Source: Int J Environ Res Public Health. 2017 Apr 21;14(4):447. doi: 10.3390/ijerph14040447 (PMC5409647; doi:10.3390/ijerph14040447)
Supplement: Supplementary file 1 [file ijerph-14-00447-s001.zip › ijerph-182894-supplementary.xlsx]

## Sheet: Sumaryczna baza wynikowa
Kod gminy	Nr badanego	Wynik pomiaru ciśnienia	R1. Wiek	P1. Ocena obecnego stanu zdrowia	P2a ból w klatce piersiowej	P2b ból stawów	P2c ból kręgosłupa	P2d puchnięcie stóp	P2e żylaki podudzi	P2f zaparcie	P2g ból głowy	P2h bezsenność	P2i depresja (silne przygnębienie)	P2j bóle zębów	P3 Czy kiedykolwiek przebył/a P. zawał mięśnia sercowego	P3a W jakim wieku	P4 Czy choruje P. na nadciśnienie tętnicze	P4a W jakim wieku	P5 Czy choruje P. na cukrzycę	P5a W jakim wieku	P6 kiedy ostatni raz miał/a P. mierzone ciśnienie tętnicze	P7 Kiedy ostatni raz miał/a P. mierzony poziom choresteloru we krwi	P8a zawał serca - Ojciec	P8aa W jakim wieku	P8a zawał-matka	P8aa w jakim wieku	P8b choroba wieńcowa - ojciec	P8bb w jakim wieku	P8b choroba wieńcowa - matka	P8bb w jakim wieku	P8c nadciśnienie - ojciec	P8cc w jakim wieku	P8c nadciśnienie - matka	P8cc w jakim wieku	P8d udar mózgu - ojciec	P8dd w jakim wieku	P8d udar - matka	P8dd w jakim wieku	P8e cukrzyca - ojciec	P8ee w jakim wieku	P8e cukrzyca-matka	P8ee w jakim wieku	P8f choresterol-ojciec	P8ff w jakim wieku	P8f chorestelor-matka	P8ff w jakim wieku	P8g otyłość-ojciec	P8gg w jakim wieku	P8g otyłość-matka
A	1	115/70	42	3	2	1	2	2	1	2	1	2	2	2	2	97	2	97	2	97	2	3	1	97	1	97	1	97	1	97	1	97	1	97	1	97	2	57	1	97	1	97	1	97	1	97	1	97	1
A	2	128/87	55	2	2	2	2	2	2	2	2	1	2	2	2	97	2	97	2	97	5	4	1	97	1	97	1	97	1	97	1	97	1	97	1	97	1	97	1	97	1	97	1	97	1	97	1	97	1
A	3	117/82	42	1	2	2	1	2	2	2	2	2	2	2	2	97	2	97	2	97	5	3	1	97	1	97	1	97	1	97	1	97	1	97	1	97	1	97	1	97	1	97	1	97	1	97	1	97	1
A	4	158/95	43	2	2	2	1	2	2	2	1	1	2	2	2	97	1	33	2	97	2	2	1	97	1	97	1	97	2	50	1	97	2	50	2	68	1	97	1	97	1	97	1	97	1	97	1	97	1
A	5	134/78	48	2	2	2	2	1	1	2	3	2	2	2	2	97	2	97	2	97	3	5	1	97	1	97	1	97	1	97	1	97	2	58	1	97	1	97	1	97	2	60	1	97	1	97	1	97	1
A	6	128/69	44	3	2	2	1	2	2	2	1	2	2	2	2	97	1	38	2	97	2	1	1	97	1	97	1	97	1	97	1	97	1	97	1	97	1	97	1	97	1	97	1	97	1	97	1	97	1
A	7	121/84	37	2	2	1	2	2	2	2	2	2	2	2	2	97	2	97	2	97	2	1	1	97	1	97	2	50	1	97	2	50	2	50	1	97	1	97	1	97	1	97	2	70	1	97	1	97	1
A	8	118/71	39	1	2	2	1	2	2	2	2	2	2	2	2	97	2	97	2	97	2	3	1	97	1	97	1	97	1	97	1	97	1	97	1	97	1	97	1	97	1	97	1	97	1	97	1	97	1
A	9	125/78	29	1	2	2	2	2	1	2	1	2	2	1	2	97	2	97	2	97	5	1	1	97	1	97	1	97	1	97	1	97	2	9999	1	97	1	97	1	97	1	97	1	97	1	97	1	97	1
A	10	120/80	40	2	3	2	1	2	2	2	1	1	2	2	2	97	2	97	2	97	3	3	2	9999	1	97	2	9999	1	97	3	97	1	97	3	97	1	97	2	9999	1	97	3	97	3	97	3	97	2
A	11	120/80	37	2	3	2	1	2	2	1	1	3	3	2	2	97	2	97	2	97	2	5	1	97	1	97	1	97	1	97	2	55	1	97	1	97	1	97	1	97	1	97	1	97	1	97	1	97	1
A	12	131/83	38	2	2	2	2	2	2	2	1	1	2	2	2	97	1	36	2	97	2	3	1	97	1	97	3	97	1	97	3	97	1	97	3	97	1	97	1	97	1	97	3	97	1	97	2	9999	1
A	13	123/81	42	1	2	2	1	2	2	2	2	2	2	2	2	97	2	97	2	97	2	3	1	97	1	97	1	97	3	97	1	97	3	97	2	56	3	97	1	97	3	97	1	97	3	97	1	97	2
A	14	129/69	25	2	2	2	1	2	2	2	2	2	2	1	2	97	2	97	2	97	3	5	3	97	1	97	3	97	1	97	3	97	1	97	3	97	1	97	2	9999	1	97	3	97	1	97	1	97	1
A	15	156/96	30	3	2	2	2	2	2	2	2	2	2	1	2	97	2	97	2	97	2	2	2	40	2	55	1	97	1	97	1	97	1	97	1	97	1	97	1	97	1	97	1	97	1	97	1	97	1
A	16	106/73	32	1	2	1	1	2	2	2	1	2	2	2	2	97	2	97	2	97	2	1	1	97	1	97	1	97	1	97	1	97	2	60	1	97	1	97	1	97	2	50	1	97	1	97	1	97	1
A	17	113/76	31	2	2	1	1	2	2	1	1	2	2	1	2	97	2	97	2	97	5	5	1	97	2	52	1	97	3	97	1	97	3	97	1	97	1	97	1	97	3	97	1	97	3	97	1	97	1
A	18	102/57	39	2	2	2	1	2	2	2	2	2	2	1	2	97	2	97	2	97	2	4	1	97	1	97	2	70	1	97	1	97	1	97	1	97	1	97	1	97	1	97	1	97	1	97	1	97	1
A	19	135/80	36	2	2	1	2	2	2	2	1	2	2	2	2	97	2	97	2	97	4	2	2	63	1	97	1	97	1	97	1	97	2	60	1	97	1	97	1	97	1	97	1	97	1	97	1	97	1
A	20	105/80	41	1	2	2	1	2	2	2	1	2	2	2	2	97	2	97	2	97	2	1	1	97	1	97	1	97	1	97	2	69	1	97	2	63	1	97	2	50	1	97	1	97	1	97	1	97	1
A	21	133/87	49	2	2	2	1	2	2	2	2	1	2	2	2	97	2	97	2	97	2	3	1	97	1	97	1	97	1	97	1	97	1	97	2	88	1	97	1	97	1	97	1	97	1	97	1	97	1
A	22	128/79	47	2	2	2	1	2	2	2	2	2	2	2	2	97	2	97	2	97	2	2	1	97	1	97	2	45	1	97	1	97	2	50	1	97	1	97	1	97	1	97	2	50	1	97	1	97	1
A	23	134/71	35	2	1	2	1	2	2	1	1	2	2	2	2	97	2	97	2	97	2	3	1	97	1	97	1	97	1	97	1	97	2	48	1	97	1	97	1	97	1	97	1	97	1	97	1	97	1
A	24	142/89	44	2	2	1	1	2	1	2	2	2	2	2	2	97	2	97	2	97	2	1	1	97	1	97	2	87	1	97	1	97	1	97	1	97	1	97	1	97	1	97	1	97	1	97	1	97	1
A	25	132/83	31	2	2	2	2	2	1	1	1	1	1	2	2	97	2	97	2	97	2	2	1	97	1	97	1	97	1	97	1	97	1	97	1	97	1	97	1	97	3	97	3	97	2	52	3	97	3
A	26	131/70	42	1	2	2	1	2	2	2	1	2	2	2	2	97	2	97	2	97	3	5	1	97	1	97	1	97	1	97	1	97	2	68	1	97	1	97	1	97	1	97	1	97	1	97	1	97	1
A	27	140/90	39	1	2	2	1	2	2	2	1	2	2	2	2	97	2	97	2	97	3	5	1	97	1	97	1	97	1	97	1	97	1	97	1	97	1	97	1	97	1	97	1	97	1	97	1	97	1
A	28	127/85	54	3	1	2	1	2	2	2	1	2	2	2	2	97	1	40	2	97	2	5	1	97	3	97	1	97	3	97	1	97	3	97	1	97	2	75	1	97	2	50	1	97	3	97	1	97	2
A	29	162/98	42	2	2	2	2	2	1	2	1	2	2	2	2	97	2	97	2	97	2	5	2	74	1	97	2	74	1	97	3	97	1	97	1	97	1	97	1	97	1	97	1	97	1	97	1	97	1
A	30	125/79	39	1	2	2	2	2	2	2	1	2	2	2	2	97	2	97	2	97	5	1	1	97	1	97	1	97	1	97	1	97	1	97	1	97	1	97	1	97	1	97	1	97	1	97	1	97	1
A	31	122/73	39	4	1	1	1	2	2	1	1	1	1	1	2	97	2	97	2	97	2	2	3	97	1	97	3	97	3	97	3	97	2	69	3	97	1	97	3	97	1	97	3	97	2	70	3	97	2
A	32	142/79	41	3	2	1	1	1	1	2	2	2	2	2	2	97	2	97	2	97	2	1	1	97	1	97	1	97	1	97	2	65	1	97	1	97	1	97	1	97	1	97	1	97	1	97	1	97	1
A	33	141/83	47	4	2	1	2	2	2	2	1	1	1	1	2	97	2	97	2	97	2	1	1	97	1	97	3	97	3	97	3	97	2	55	3	97	1	97	3	97	1	97	3	97	1	97	3	97	1
A	34	108/69	40	3	1	1	1	2	2	2	1	2	2	2	2	97	2	97	2	97	2	1	1	97	1	97	1	97	1	97	1	97	1	97	1	97	1	97	1	97	1	97	1	97	1	97	1	97	1
A	35	120/79	33	1	2	2	1	1	2	1	1	2	2	2	2	97	2	97	2	97	2	1	1	97	1	97	1	97	1	97	2	60	2	55	1	97	1	97	1	97	1	97	1	97	1	97	1	97	1
A	36	118/72	34	2	2	2	1	2	2	2	1	2	2	2	2	97	2	97	2	97	2	2	1	97	1	97	1	97	2	45	2	50	1	97	1	97	1	97	2	50	1	97	2	50	2	55	1	97	1
A	37	107/71	45	2	3	1	2	2	2	2	1	1	2	2	2	97	2	97	2	97	2	1	2	66	1	97	1	97	1	97	1	97	1	97	1	97	1	97	1	97	1	97	1	97	1	97	1	97	1
A	38	136/78	38	1	2	2	1	2	2	2	1	2	2	2	2	97	2	97	2	97	2	5	1	97	1	97	1	97	1	97	1	97	1	97	1	97	1	97	1	97	2	62	1	97	2	62	1	97	1
A	39	113/61	30	1	2	2	1	2	2	2	1	2	2	1	2	97	2	97	2	97	2	5	1	97	1	97	1	97	1	97	1	97	1	97	1	97	1	97	1	97	1	97	1	97	1	97	1	97	1
A	40	123/83	49	5	2	1	1	1	2	2	1	1	1	2	2	97	2	97	2	97	2	1	1	97	1	97	3	97	1	97	3	97	3	97	2	45	1	97	1	97	3	97	1	97	3	97	1	97	1
A	41	145/90	45	2	1	2	1	2	2	2	1	1	2	2	2	97	2	97	2	97	5	1	3	97	3	97	3	97	3	97	3	97	3	97	3	97	3	97	3	97	3	97	3	97	3	97	3	97	3
A	42	146/90	41	2	2	1	2	1	2	2	1	3	1	3	2	97	2	97	2	97	2	5	3	97	2	64	3	97	3	97	3	97	3	97	3	97	1	97	3	97	1	97	3	97	3	97	1	97	3
A	43	177/97	46	3	1	2	1	2	2	2	1	2	2	2	2	97	1	45	2	97	2	2	1	97	1	97	1	97	2	65	1	97	1	97	2	69	1	97	1	97	1	97	1	97	1	97	1	97	1
A	44	132/65	40	1	2	2	2	2	2	2	2	2	2	2	2	97	2	97	2	97	2	1	1	97	1	97	1	97	1	97	1	97	1	97	1	97	1	97	1	97	2	55	1	97	1	97	1	97	1
A	45	137/88	43	1	2	2	1	2	2	2	1	2	2	2	2	97	2	97	2	97	1	1	1	97	1	97	1	97	1	97	1	97	1	97	1	97	1	97	1	97	2	60	1	97	1	97	1	97	1
A	46	119/59	46	4	2	2	1	1	2	2	1	2	2	2	1	26	2	97	2	97	2	2	1	97	1	97	1	97	1	97	1	97	1	97	1	97	1	97	1	97	1	97	1	97	1	97	1	97	1
A	47	144/98	35	2	1	1	1	2	2	2	1	1	2	1	2	97	1	25	2	97	2	4	1	97	1	97	1	97	1	97	2	49	1	97	1	97	1	97	1	97	1	97	1	97	1	97	1	97	1
A	48	142/85	32	4	1	1	1	2	2	2	1	1	1	2	2	97	2	97	2	97	5	5	1	97	1	97	1	97	1	97	2	49	2	55	1	97	1	97	1	97	1	97	1	97	1	97	2	55	1
A	49	120/80	33	2	2	2	1	2	2	2	1	2	2	2	2	97	2	97	2	97	5	5	1	97	1	97	1	97	1	97	2	66	1	97	1	97	1	97	1	97	1	97	1	97	1	97	1	97	1
A	50	140/98	38	3	1	1	1	1	2	2	1	2	2	2	2	97	2	97	2	97	2	2	1	97	3	97	1	97	1	97	2	55	1	97	1	97	2	53	1	97	1	97	3	97	3	97	1	97	3
A	51	150/105	48	3	3	1	1	1	2	2	1	2	2	1	2	97	1	46	2	97	2	2	1	97	2	55	1	97	1	97	3	97	3	97	1	97	1	97	1	97	1	97	1	97	1	97	2	60	1
A	52	110/55	37	2	2	1	1	2	2	2	1	2	2	2	2	97	2	97	2	97	2	2	2	53	1	97	1	97	1	97	3	97	3	97	1	97	1	97	1	97	1	97	3	97	3	97	1	97	1
A	53	134/81	34	1	3	1	1	2	2	2	1	2	2	2	2	97	2	97	2	97	5	5	1	97	1	97	1	97	1	97	1	97	1	97	1	97	1	97	1	97	2	40	1	97	1	97	1	97	1
A	54	127/80	33	2	2	1	1	2	1	2	1	2	2	1	2	97	2	97	2	97	2	1	1	97	1	97	1	97	1	97	1	97	1	97	1	97	1	97	1	97	1	97	3	97	3	97	1	97	1
A	55	110/68	43	4	2	1	1	1	1	2	2	1	2	2	2	97	2	97	2	97	5	2	1	97	1	97	1	97	1	97	1	97	1	97	1	97	1	97	1	97	1	97	1	97	1	97	1	97	1
A	56	117/84	42	3	2	2	1	2	2	2	2	2	2	1	2	97	2	97	2	97	2	1	1	97	1	97	1	97	1	97	1	97	1	97	1	97	1	97	1	97	1	97	1	97	1	97	1	97	1
A	57	132/49	30	1	2	2	1	2	2	2	1	2	2	1	2	97	2	97	2	97	3	5	1	97	1	97	1	97	1	97	1	97	1	97	1	97	1	97	1	97	1	97	1	97	1	97	1	97	1
A	58	104/63	45	4	2	2	2	1	1	2	2	1	2	2	2	97	2	97	2	97	2	2	2	50	1	97	1	97	1	97	1	97	1	97	1	97	1	97	1	97	1	97	1	97	1	97	1	97	1
A	59	143/83	40	2	2	2	1	2	2	2	1	1	2	2	2	97	2	97	2	97	5	1	1	97	1	97	1	97	1	97	1	97	1	97	1	97	1	97	1	97	1	97	1	97	1	97	1	97	1
A	60	135/62	48	3	1	2	1	2	2	2	1	2	2	2	2	97	1	47	2	97	2	2	1	97	1	97	1	97	1	97	1	97	1	97	2	81	1	97	1	97	1	97	1	97	1	97	1	97	1
A	61	121/102	38	2	2	1	2	1	2	2	1	2	2	2	2	97	2	97	2	97	4	4	1	97	1	97	1	97	1	97	2	60	1	97	1	97	1	97	1	97	1	97	1	97	1	97	1	97	1
A	62	131/73	38	3	2	2	1	2	2	1	2	1	1	2	2	97	2	97	2	97	2	5	1	97	1	97	1	97	1	97	1	97	2	67	1	97	1	97	1	97	1	97	1	97	1	97	1	97	1
A	63	120/77	34	1	2	2	1	2	2	2	1	2	2	2	2	97	2	97	2	97	5	1	1	97	1	97	1	97	1	97	1	97	1	97	1	97	1	97	1	97	1	97	1	97	1	97	1	97	1
A	64	130/85	25	3	1	2	2	2	2	2	2	1	2	2	2	97	1	23	2	97	2	5	2	50	1	97	2	40	3	97	3	97	2	40	2	62	1	97	1	97	3	97	2	45	2	50	1	97	1
A	65	121/76	42	3	1	2	1	1	2	2	1	1	2	2	2	97	1	38	2	97	2	3	1	97	1	97	1	97	1	97	2	60	1	97	1	97	1	97	1	97	1	97	1	97	1	97	1	97	1
A	66	149/76	38	2	1	1	1	1	2	1	1	1	2	2	2	97	1	32	1	34	2	2	1	97	1	97	2	55	1	97	2	55	1	97	1	97	1	97	1	97	1	97	1	97	1	97	1	97	1
A	67	156/84	45	2	2	2	1	2	2	2	1	2	2	2	2	97	2	97	2	97	3	2	1	97	1	97	1	97	1	97	1	97	1	97	1	97	1	97	1	97	1	97	1	97	1	97	1	97	1
A	68	132/86	44	3	2	2	1	2	2	2	1	2	2	2	2	97	1	42	2	97	2	2	1	97	1	97	1	97	2	60	1	97	2	62	1	97	1	97	1	97	1	97	1	97	1	97	1	97	1
A	69	140/105	29	3	1	2	1	2	2	2	1	2	2	2	2	97	2	97	2	97	2	2	2	44	1	97	1	97	1	97	1	97	1	97	1	97	1	97	1	97	1	97	1	97	1	97	1	97	1
A	70	128/71	35	3	2	1	1	2	2	2	2	2	2	2	2	97	2	97	2	97	2	1	1	97	1	97	1	97	1	97	1	97	2	52	1	97	1	97	1	97	1	97	1	97	2	53	1	97	1
A	71	116/80	41	1	2	1	1	1	1	2	1	2	2	2	2	97	2	97	2	97	3	1	1	97	1	97	1	97	2	56	2	62	1	97	2	9999	1	97	1	97	1	97	1	97	1	97	1	97	1
A	72	128/74	49	1	2	1	1	1	1	1	1	2	2	1	2	97	1	40	2	97	3	1	1	97	2	72	1	97	1	97	2	60	1	97	2	60	1	97	1	97	1	97	1	97	1	97	1	97	1
A	73	137/91	41	1	2	1	2	2	2	2	1	2	2	2	2	97	2	97	2	97	2	1	1	97	1	97	1	97	1	97	1	97	2	55	1	97	1	97	1	97	1	97	1	97	1	97	1	97	1
A	74	168/80	36	1	2	2	2	2	2	2	1	2	2	2	2	97	2	97	2	97	2	1	1	97	1	97	1	97	1	97	1	97	1	97	1	97	1	97	1	97	1	97	1	97	1	97	1	97	1
A	75	125/73	36	2	1	1	1	2	2	2	1	1	2	2	2	97	2	97	2	97	2	3	3	97	3	97	3	97	3	97	3	97	3	97	3	97	3	97	3	97	3	97	3	97	3	97	3	97	3
A	76	114/83	33	2	2	2	1	2	2	2	2	2	2	1	2	97	2	97	2	97	2	1	1	97	1	97	1	97	1	97	1	97	1	97	1	97	1	97	1	97	1	97	1	97	1	97	1	97	1
A	77	120/81	32	2	2	1	1	2	2	2	1	1	2	2	2	97	2	97	2	97	2	1	1	97	1	97	1	97	1	97	1	97	1	97	1	97	1	97	1	97	1	97	1	97	1	97	1	97	1
A	78	118/84	35	2	2	2	1	2	2	3	1	2	2	2	2	97	2	97	2	97	3	3	3	97	1	97	3	97	1	97	1	97	1	97	1	97	1	97	3	97	1	97	1	97	1	97	1	97	1
A	79	130/90	43	3	1	1	1	2	2	2	1	1	1	2	2	97	2	97	2	97	2	2	1	97	1	97	1	97	3	97	2	60	1	97	1	97	1	97	2	65	1	97	3	97	3	97	2	60	1
A	80	97/52	26	3	2	3	1	2	2	1	1	2	3	1	2	97	2	97	2	97	3	3	1	97	1	97	1	97	1	97	1	97	1	97	1	97	1	97	1	97	1	97	1	97	1	97	1	97	1
A	81	129/73	31	1	2	2	2	2	2	2	2	2	2	2	2	97	2	97	2	97	5	1	1	97	1	97	1	97	1	97	1	97	1	97	1	97	1	97	1	97	1	97	3	97	1	97	1	97	1
A	82	105/65	28	1	2	2	2	2	2	2	1	1	2	2	2	97	2	97	2	97	1	1	1	97	1	97	1	97	1	97	1	97	2	63	1	97	2	63	1	97	2	66	1	97	2	66	1	97	1
A	83	120/80	33	1	2	2	2	2	2	2	1	2	2	2	2	97	2	97	2	97	1	1	3	97	1	97	3	97	1	97	3	97	1	97	3	97	1	97	3	97	1	97	3	97	1	97	3	97	1
A	84	130/75	33	3	1	1	1	2	2	2	1	2	2	2	2	97	2	97	2	97	2	1	1	97	1	97	1	97	1	97	1	97	1	97	1	97	1	97	3	97	1	97	2	55	1	97	1	97	1
A	85	130/85	25	2	1	1	1	2	2	2	1	2	2	2	2	97	2	97	2	97	2	1	2	50	1	97	1	97	1	97	1	97	1	97	1	97	1	97	1	97	3	97	1	97	1	97	1	97	1
A	86	138/84	44	1	2	2	2	2	2	2	1	2	2	2	2	97	2	97	2	97	2	1	1	97	1	97	1	97	1	97	1	97	2	59	2	68	1	97	1	97	1	97	1	97	1	97	1	97	1
A	87	130/80	47	2	2	1	1	2	2	2	2	2	2	2	2	97	2	97	2	97	2	2	1	97	1	97	1	97	1	97	1	97	1	97	1	97	1	97	1	97	1	97	1	97	1	97	1	97	1
A	88	128/74	42	4	1	2	1	1	2	2	1	2	2	2	2	97	2	97	2	97	2	1	1	97	1	97	1	97	1	97	1	97	1	97	1	97	1	97	1	97	2	80	1	97	1	97	1	97	1
A	89	98/64	33	3	2	1	1	2	2	3	1	1	1	2	2	97	2	97	2	97	2	1	1	97	1	97	3	97	3	97	3	97	3	97	1	97	1	97	3	97	1	97	3	97	1	97	2	45	1
A	90	130/71	40	2	1	2	2	2	2	2	1	1	1	2	2	97	2	97	2	97	1	1	1	97	1	97	1	97	1	97	1	97	1	97	2	60	1	97	1	97	1	97	1	97	1	97	1	97	1
A	91	128/69	39	2	2	2	2	2	1	2	1	2	2	2	2	97	2	97	2	97	2	1	1	97	1	97	1	97	1	97	2	55	1	97	1	97	1	97	1	97	1	97	1	97	1	97	1	97	1
A	92	134/72	34	1	2	2	2	2	2	2	1	2	2	1	2	97	2	97	2	97	2	1	1	97	1	97	1	97	1	97	2	55	1	97	1	97	1	97	1	97	1	97	1	97	1	97	1	97	1
A	93	105/60	33	2	2	2	1	2	2	2	1	2	2	2	2	97	2	97	2	97	5	1	1	97	1	97	1	97	1	97	1	97	1	97	1	97	1	97	1	97	1	97	1	97	1	97	1	97	1
A	94	140/90	37	2	2	2	2	1	2	2	1	2	2	1	2	97	1	21	2	97	2	2	1	97	1	97	1	97	1	97	1	97	1	97	1	97	1	97	1	97	1	97	1	97	1	97	1	97	1
A	95	90/60	38	2	2	1	1	2	2	2	1	2	2	2	2	97	2	97	2	97	2	2	1	97	1	97	1	97	1	97	1	97	1	97	1	97	1	97	1	97	1	97	1	97	1	97	1	97	1
A	96	146/93	42	3	2	2	1	2	2	2	1	1	2	2	2	97	1	40	2	97	2	2	3	97	3	97	3	97	3	97	3	97	3	97	3	97	3	97	3	97	3	97	3	97	3	97	3	97	3
A	97	140/89	42	1	2	2	2	2	2	2	2	2	2	2	2	97	2	97	2	97	5	5	1	97	1	97	1	97	1	97	1	97	1	97	2	55	1	97	2	55	1	97	1	97	1	97	1	97	1
A	98	114/67	35	2	2	1	1	2	2	2	1	2	2	1	2	97	2	97	2	97	5	5	1	97	1	97	1	97	1	97	1	97	2	60	1	97	1	97	1	97	2	60	1	97	2	70	1	97	1
A	99	120/54	38	3	2	2	2	2	2	2	1	2	2	2	2	97	2	97	2	97	1	1	1	97	1	97	1	97	1	97	1	97	1	97	1	97	1	97	1	97	1	97	1	97	1	97	1	97	1
A	100	135/79	46	2	2	1	2	2	2	2	1	2	2	2	2	97	2	97	2	97	2	3	1	97	1	97	1	97	1	97	1	97	1	97	1	97	1	97	1	97	1	97	1	97	2	70	1	97	1
A	101	130/81	44	2	2	2	2	2	2	2	2	2	2	2	2	97	2	97	2	97	3	5	1	97	1	97	1	97	1	97	1	97	2	40	1	97	1	97	1	97	1	97	1	97	2	50	1	97	1
A	102	122/84	32	2	2	2	1	2	2	2	1	2	2	2	2	97	2	97	2	97	2	2	1	97	1	97	1	97	1	97	2	56	1	97	1	97	1	97	1	97	1	97	1	97	1	97	1	97	1
A	103	132/86	37	1	2	1	1	2	2	2	1	2	2	2	2	97	2	97	2	97	2	2	1	97	1	97	1	97	1	97	1	97	1	97	2	70	1	97	1	97	1	97	2	70	2	60	1	97	2
A	104	127/80	49	3	2	2	2	2	2	2	1	2	2	2	2	97	2	97	2	97	2	2	1	97	1	97	1	97	1	97	3	97	2	50	1	97	1	97	1	97	1	97	1	97	2	79	1	97	1
A	105	122/92	53	2	2	2	1	2	2	2	2	2	1	2	2	97	2	97	2	97	3	2	3	97	1	97	3	97	1	97	3	97	2	45	3	97	1	97	3	97	1	97	3	97	1	97	3	97	1
A	106	113/51	27	1	2	1	1	2	2	2	1	2	2	2	2	97	2	97	2	97	2	1	1	97	1	97	1	97	1	97	2	45	1	97	1	97	1	97	2	60	1	97	2	40	1	97	2	40	2
A	107	151/78	49	4	2	1	2	1	1	2	1	2	2	2	2	97	2	97	2	97	1	1	1	97	1	97	1	97	1	97	2	45	2	50	1	97	2	78	1	97	2	50	1	97	2	60	1	97	2
A	108	116/61	42	2	2	1	1	2	2	1	1	1	2	1	2	97	2	97	2	97	2	4	1	97	1	97	1	97	1	97	1	97	1	97	1	97	1	97	1	97	1	97	1	97	1	97	1	97	1
A	109	127/72	42	2	2	1	1	2	2	2	2	1	2	2	2	97	2	97	2	97	2	5	1	97	1	97	1	97	1	97	1	97	1	97	1	97	1	97	1	97	1	97	1	97	1	97	1	97	1
A	110	135/88	49	3	2	1	1	3	2	2	1	1	3	1	2	97	1	45	2	97	1	1	1	97	1	97	1	97	2	70	2	90	2	65	2	94	1	97	1	97	1	97	1	97	1	97	1	97	1
A	111	145/87	28	3	1	1	1	2	2	2	1	2	2	1	2	97	2	97	2	97	2	1	3	97	3	97	3	97	3	97	3	97	3	97	3	97	3	97	1	97	1	97	1	97	1	97	1	97	1
A	112	120/60	51	1	2	2	2	2	2	2	1	2	2	2	2	97	2	97	2	97	2	1	1	97	1	97	1	97	1	97	1	97	1	97	1	97	1	97	1	97	1	97	1	97	1	97	1	97	1
A	113	153/59	36	1	2	2	1	2	2	2	1	1	1	2	2	97	2	97	2	97	3	1	1	97	2	45	1	97	1	97	1	97	1	97	1	97	1	97	1	97	1	97	1	97	2	54	1	97	1
A	114	143/96	29	2	2	2	1	2	2	2	1	2	2	1	2	97	2	97	2	97	5	5	1	97	1	97	1	97	1	97	2	49	2	45	1	97	1	97	2	49	1	97	1	97	1	97	1	97	2
A	115	134/70	32	1	2	2	2	2	2	2	2	2	2	1	2	97	2	97	2	97	3	1	1	97	1	97	1	97	1	97	1	97	1	97	1	97	1	97	1	97	1	97	1	97	1	97	1	97	1
A	116	149/83	43	2	2	2	1	2	2	2	2	2	2	2	2	97	2	97	2	97	2	3	1	97	1	97	1	97	1	97	1	97	2	60	1	97	1	97	1	97	1	97	1	97	1	97	1	97	1
A	117	143/72	30	1	1	2	2	2	2	2	1	2	2	2	2	97	2	97	2	97	5	1	1	97	1	97	1	97	1	97	1	97	1	97	1	97	1	97	1	97	1	97	1	97	1	97	1	97	1
A	118	133/79	38	1	2	2	2	2	2	2	1	2	2	2	2	97	2	97	2	97	3	2	1	97	1	97	1	97	1	97	1	97	1	97	1	97	1	97	1	97	1	97	1	97	1	97	1	97	1
A	119	154/90	51	1	2	1	1	2	2	2	1	2	2	2	2	97	1	50	2	97	2	5	1	97	1	97	1	97	1	97	2	55	1	97	1	97	2	73	1	97	2	75	1	97	1	97	1	97	1
A	120	141/80	47	1	1	2	1	2	2	2	1	2	2	2	2	97	2	97	2	97	3	3	1	97	1	97	1	97	1	97	1	97	1	97	1	97	1	97	1	97	1	97	1	97	1	97	1	97	1
A	121	138/88	35	2	2	2	1	2	2	2	1	2	2	2	2	97	2	97	2	97	2	1	1	97	1	97	1	97	2	54	2	58	1	97	1	97	1	97	1	97	1	97	1	97	1	97	2	40	2
A	122	131/73	33	2	2	2	2	2	2	2	2	2	2	2	2	97	2	97	2	97	4	1	2	50	1	97	1	97	1	97	1	97	1	97	1	97	1	97	1	97	1	97	1	97	1	97	1	97	1
A	123	154/79	36	2	2	2	1	2	2	2	2	2	2	1	2	97	2	97	2	97	1	3	1	97	1	97	1	97	1	97	1	97	1	97	1	97	1	97	2	65	1	97	2	65	1	97	1	97	1
A	124	119/67	34	1	2	2	1	2	2	2	2	2	2	1	2	97	2	97	2	97	2	3	1	97	1	97	1	97	1	97	1	97	1	97	1	97	1	97	1	97	1	97	1	97	1	97	1	97	1
A	125	139/80	31	1	2	2	2	2	2	2	2	2	2	2	2	97	2	97	2	97	2	2	1	97	3	97	1	97	3	97	2	65	3	97	2	65	3	97	2	67	3	97	1	97	3	97	1	97	3
A	126	141/97	38	1	2	2	1	2	2	2	1	2	2	2	2	97	2	97	2	97	2	3	2	63	1	97	1	97	1	97	1	97	1	97	1	97	1	97	1	97	1	97	1	97	1	97	1	97	1
A	127	142/82	33	1	2	2	2	2	2	2	1	2	2	2	2	97	2	97	2	97	3	1	2	53	1	97	1	97	1	97	1	97	2	47	1	97	2	47	1	97	2	59	1	97	1	97	1	97	1
A	128	120/75	27	1	2	2	2	2	2	2	2	2	2	2	2	97	2	97	2	97	3	1	1	97	1	97	1	97	1	97	1	97	1	97	1	97	1	97	1	97	1	97	1	97	1	97	1	97	1
A	129	108/67	50	1	2	1	1	2	2	2	2	1	2	2	2	97	2	97	2	97	5	5	1	97	1	97	1	97	1	97	1	97	2	60	1	97	1	97	1	97	1	97	1	97	1	97	1	97	1
A	130	120/70	51	2	2	1	1	2	2	2	2	1	2	2	2	97	1	36	2	97	5	5	1	97	1	97	1	97	1	97	1	97	1	97	1	97	1	97	1	97	1	97	1	97	1	97	1	97	1
A	131	138/92	48	5	2	2	1	2	2	2	1	1	1	2	2	97	1	36	2	97	2	2	2	49	1	97	1	97	1	97	1	97	2	50	1	97	1	97	1	97	2	73	1	97	2	73	1	97	1
A	132	148/90	30	1	2	2	2	2	2	2	1	1	2	2	2	97	2	97	2	97	5	5	1	97	2	38	1	97	2	40	1	97	1	97	1	97	1	97	1	97	1	97	1	97	1	97	1	97	1
A	133	124/73	27	1	2	2	1	1	2	2	2	2	2	2	2	97	2	97	2	97	2	1	1	97	1	97	1	97	2	54	1	97	2	50	1	97	1	97	1	97	2	58	2	60	2	54	1	97	1
A	134	119/70	31	1	1	2	2	2	2	2	1	2	2	2	2	97	2	97	2	97	3	1	2	56	1	97	1	97	1	97	1	97	1	97	1	97	1	97	1	97	1	97	1	97	1	97	1	97	1
A	135	138/67	31	1	2	2	2	2	2	2	2	2	2	1	2	97	2	97	2	97	3	1	1	97	1	97	1	97	1	97	1	97	1	97	1	97	1	97	1	97	1	97	1	97	1	97	1	97	1
A	136	120/75	42	1	1	2	1	2	2	2	2	2	2	2	2	97	2	97	2	97	2	1	1	97	1	97	1	97	1	97	1	97	2	55	1	97	1	97	1	97	1	97	1	97	1	97	1	97	1
A	137	148/81	39	1	2	1	1	2	1	2	1	2	2	2	2	97	2	97	2	97	2	1	1	97	1	97	1	97	1	97	1	97	1	97	1	97	1	97	1	97	1	97	1	97	1	97	1	97	1
A	138	111/72	43	3	1	2	1	2	1	2	1	1	2	1	2	97	2	97	2	97	2	3	1	97	1	97	1	97	2	55	2	60	1	97	1	97	1	97	2	60	2	50	1	97	1	97	1	97	1
CZ	1	102/62	34	1	2	2	2	2	2	2	1	2	2	2	2	97	2	97	2	97	3	1	1	97	1	97	3	97	3	97	1	97	1	97	1	97	1	97	1	97	1	97	1	97	1	97	1	97	1
CZ	2	145/85	40	3	2	2	1	2	2	2	1	2	1	2	2	97	2	97	2	97	2	1	1	97	1	97	2	70	3	97	3	97	3	97	1	97	1	97	1	97	1	97	3	97	3	97	1	97	1
CZ	3	154/92	41	2	2	1	1	2	2	2	2	2	2	1	2	97	2	97	2	97	5	1	1	97	1	97	3	97	3	97	3	97	1	97	1	97	1	97	1	97	1	97	3	97	3	97	1	97	1
CZ	4	158/99	42	4	1	2	2	2	2	2	2	1	2	2	2	97	2	97	2	97	3	1	1	97	1	97	1	97	1	97	1	97	1	97	1	97	1	97	1	97	2	50	1	97	1	97	1	97	1
CZ	5	137/86	54	5	2	2	2	1	2	1	2	1	2	2	2	97	2	97	1	44	2	1	2	67	1	97	1	97	3	97	3	97	3	97	1	97	1	97	1	97	1	97	3	97	3	97	1	97	1
CZ	6	125/60	36	1	2	2	2	2	2	2	2	2	2	2	2	97	2	97	2	97	5	5	1	97	1	97	1	97	1	97	1	97	1	97	2	56	1	97	1	97	1	97	1	97	1	97	1	97	1
CZ	7	106/66	29	3	1	2	2	2	2	2	2	2	2	2	2	97	2	97	2	97	1	2	3	97	3	97	3	97	3	97	3	97	3	97	3	97	3	97	3	97	3	97	3	97	3	97	3	97	3
CZ	8	128/90	33	3	2	1	2	2	2	2	2	2	2	2	2	97	1	23	2	97	2	2	1	97	1	97	1	97	1	97	1	97	1	97	1	97	1	97	1	97	1	97	1	97	1	97	1	97	1
CZ	9	113/67	50	2	2	2	1	1	2	2	2	2	1	2	2	97	2	97	2	97	2	5	1	97	1	97	1	97	1	97	1	97	1	97	1	97	1	97	1	97	1	97	1	97	1	97	1	97	1
CZ	10	118/79	45	4	2	1	1	1	1	2	2	1	1	2	2	97	2	97	2	97	4	2	1	97	1	97	1	97	1	97	1	97	1	97	1	97	1	97	1	97	1	97	3	97	3	97	1	97	1
CZ	11	125/85	43	1	2	1	1	2	2	2	1	2	1	1	2	97	2	97	2	97	1	2	1	97	1	97	3	97	1	97	1	97	1	97	1	97	1	97	1	97	1	97	1	97	1	97	1	97	1
CZ	12	138/87	28	1	2	2	1	2	2	2	2	2	2	2	2	97	2	97	2	97	2	2	1	97	1	97	1	97	1	97	1	97	1	97	1	97	1	97	1	97	2	40	2	45	2	40	2	30	2
CZ	13	142/87	44	2	1	2	2	2	2	2	2	1	2	2	2	97	2	97	2	97	3	1	1	97	1	97	1	97	1	97	2	9999	3	97	1	97	1	97	1	97	2	9999	1	97	3	97	1	97	1
CZ	14	104/70	27	2	2	2	1	2	2	2	1	2	2	2	2	97	2	97	2	97	5	5	1	97	1	97	1	97	1	97	3	97	3	97	1	97	1	97	1	97	1	97	1	97	1	97	1	97	1
CZ	15	120/80	52	3	1	1	1	2	2	2	1	1	2	2	2	97	2	97	2	97	5	3	1	97	1	97	3	97	3	97	3	97	2	9999	1	97	1	97	1	97	1	97	3	97	3	97	1	97	1
CZ	16	128/47	54	3	1	2	1	2	2	1	1	1	2	2	1	51	2	97	2	97	2	2	2	60	2	58	1	97	1	97	1	97	2	60	1	97	2	60	2	50	1	97	2	50	1	97	1	97	1
CZ	17	194/102	42	4	2	2	2	2	2	2	1	2	1	2	2	97	1	20	2	97	2	1	1	97	1	97	1	97	3	97	2	9999	3	97	1	97	1	97	1	97	1	97	3	97	3	97	1	97	1
CZ	18	136/93	48	4	2	2	1	2	1	2	1	2	2	2	2	97	2	97	2	97	2	2	1	97	1	97	1	97	3	97	1	97	3	97	1	97	1	97	1	97	2	9999	3	97	3	97	1	97	1
CZ	19	141/84	39	4	1	2	2	2	2	2	1	2	2	1	2	97	2	97	2	97	2	3	1	97	1	97	3	97	1	97	3	97	3	97	2	42	1	97	1	97	1	97	3	97	3	97	1	97	1
CZ	20	139/98	41	1	2	2	2	2	2	2	2	2	2	1	2	97	2	97	2	97	4	1	1	97	1	97	1	97	1	97	1	97	1	97	2	58	1	97	1	97	2	55	1	97	1	97	1	97	1
CZ	21	162/89	50	3	2	1	1	2	2	2	1	2	2	2	2	97	2	97	2	97	2	3	2	57	1	97	1	97	1	97	1	97	2	40	1	97	2	78	1	97	1	97	3	97	3	97	1	97	1
CZ	22	152/93	44	4	1	2	2	2	2	2	2	2	1	2	2	97	2	97	2	97	2	2	2	9999	1	97	1	97	3	97	3	97	3	97	1	97	1	97	1	97	1	97	3	97	3	97	1	97	1
CZ	23	125/74	37	2	3	2	1	2	2	2	1	2	1	2	2	97	2	97	1	34	2	3	1	97	1	97	1	97	2	42	1	97	2	43	1	97	1	97	1	97	2	54	1	97	3	97	1	97	1
CZ	24	168/86	50	2	1	2	1	2	2	2	1	2	2	1	2	97	2	97	2	97	2	5	1	97	1	97	1	97	1	97	1	97	1	97	1	97	1	97	1	97	1	97	1	97	1	97	1	97	1
CZ	25	168/86	25	2	2	2	2	2	2	2	1	2	2	2	2	97	2	97	2	97	2	5	3	97	1	97	3	97	1	97	3	97	1	97	3	97	1	97	3	97	1	97	3	97	1	97	3	97	1
CZ	26	132/90	40	3	1	2	1	2	2	2	1	2	2	1	2	97	2	97	2	97	3	1	1	97	1	97	1	97	2	60	1	97	2	60	3	97	2	75	3	97	2	55	1	97	1	97	1	97	2
CZ	27	184/113	52	3	1	2	2	2	1	2	1	1	1	2	2	97	1	18	2	97	2	2	2	61	1	97	1	97	1	97	2	50	1	97	1	97	1	97	1	97	1	97	3	97	3	97	1	97	1
CZ	28	129/83	36	2	2	1	1	2	2	2	1	2	2	1	2	97	2	97	2	97	2	2	1	97	1	97	3	97	3	97	3	97	2	50	1	97	1	97	2	45	1	97	3	97	3	97	1	97	1
CZ	29	138/82	38	3	2	2	1	3	2	2	1	1	1	2	2	97	2	97	2	97	2	3	1	97	1	97	3	97	2	45	3	97	2	45	2	62	2	56	2	50	2	55	2	50	3	97	2	30	2
CZ	30	110/70	42	1	2	2	1	2	2	2	2	2	2	1	2	97	2	97	2	97	2	3	2	70	1	97	2	70	1	97	2	70	1	97	2	71	2	70	1	97	1	97	3	97	1	97	1	97	1
CZ	31	128/88	28	1	2	2	2	2	2	2	2	2	2	1	2	97	2	97	2	97	1	1	1	97	1	97	1	97	1	97	1	97	1	97	1	97	1	97	1	97	1	97	1	97	1	97	1	97	1
CZ	32	139/64	48	1	2	2	2	2	2	2	2	2	2	2	2	97	2	97	1	97	1	1	1	97	1	97	1	97	1	97	1	97	1	97	1	97	1	97	1	97	1	97	1	97	3	97	1	97	1
CZ	33	139/85	54	2	2	1	1	1	2	2	1	1	2	1	2	97	2	97	2	97	2	3	1	97	2	63	1	97	1	97	1	97	2	43	1	97	1	97	3	97	1	97	3	97	3	97	1	97	3
CZ	34	112/71	47	4	1	3	3	3	3	1	3	3	1	3	2	97	2	97	2	97	2	2	1	97	1	97	1	97	1	97	1	97	1	97	1	97	1	97	1	97	1	97	1	97	1	97	1	97	1
CZ	35	112/69	45	1	2	2	2	2	2	2	1	2	2	2	2	97	2	97	2	97	3	3	1	97	1	97	1	97	1	97	1	97	1	97	1	97	1	97	1	97	1	97	1	97	1	97	1	97	2
CZ	36	140/85	54	3	2	2	1	2	2	2	1	2	2	2	2	97	2	97	2	97	3	3	1	97	1	97	1	97	1	97	2	65	1	97	2	75	1	97	1	97	1	97	1	97	1	97	1	97	1
CZ	37	104/65	48	2	2	2	1	2	2	2	1	1	1	2	2	97	2	97	2	97	2	2	3	97	1	97	3	97	1	97	1	97	3	97	1	97	1	97	1	97	1	97	1	97	1	97	1	97	1
CZ	38	135/81	46	3	1	2	1	2	2	2	2	2	2	2	2	97	2	97	2	97	2	2	1	97	2	9999	1	97	1	97	1	97	1	97	1	97	1	97	1	97	1	97	1	97	1	97	1	97	1
CZ	39	100/67	53	1	2	2	2	2	1	2	2	2	2	2	2	97	2	97	2	97	3	3	1	97	1	97	1	97	2	9999	1	97	1	97	1	97	1	97	1	97	1	97	1	97	1	97	1	97	1
CZ	40	144/74	36	3	2	2	1	2	1	1	1	2	1	2	2	97	2	97	2	97	2	2	1	97	1	97	1	97	1	97	1	97	1	97	2	60	1	97	1	97	1	97	1	97	1	97	1	97	1
CZ	41	146/71	35	3	2	1	2	2	2	2	1	2	2	2	2	97	2	97	2	97	1	1	3	97	1	97	1	97	1	97	1	97	1	97	1	97	1	97	1	97	1	97	1	97	1	97	1	97	1
CZ	42	160/81	27	1	2	2	2	2	2	2	2	2	2	2	2	97	2	97	2	97	2	1	3	97	3	97	3	97	3	97	3	97	3	97	3	97	3	97	3	97	3	97	3	97	3	97	3	97	3
CZ	43	124/99	45	1	2	2	2	2	1	2	2	2	2	2	2	97	2	97	2	97	2	3	2	70	1	97	1	97	1	97	1	97	1	97	1	97	1	97	2	70	1	97	1	97	1	97	1	97	1
CZ	44	145/96	38	1	2	2	2	2	2	2	1	2	2	2	2	97	2	97	2	97	2	1	1	97	1	97	1	97	1	97	1	97	1	97	2	65	1	97	1	97	1	97	1	97	1	97	1	97	1
CZ	45	163/110	34	1	2	2	2	2	2	2	2	2	2	2	2	97	2	97	2	97	2	2	2	55	1	97	1	97	1	97	1	97	1	97	1	97	1	97	2	40	1	97	1	97	1	97	1	97	1
CZ	46	124/84	29	2	2	2	2	2	2	2	1	2	2	2	2	97	2	97	2	97	2	5	1	97	1	97	1	97	1	97	1	97	1	97	1	97	1	97	1	97	1	97	1	97	1	97	1	97	1
CZ	47	122/76	43	2	1	1	1	2	2	2	1	2	2	2	2	97	2	97	2	97	2	3	1	97	1	97	1	97	1	97	1	97	1	97	2	65	1	97	1	97	1	97	1	97	1	97	1	97	1
CZ	48	97/56	32	1	2	2	2	2	2	2	2	2	2	2	2	97	2	97	2	97	3	2	1	97	1	97	1	97	1	97	1	97	1	97	1	97	1	97	1	97	1	97	1	97	1	97	1	97	1
CZ	49	139/64	48	3	1	1	1	2	2	2	1	1	2	2	2	97	2	97	2	97	2	1	1	97	1	97	1	97	1	97	1	97	2	81	1	97	2	81	1	97	2	81	1	97	1	97	1	97	1
CZ	50	148/94	40	1	2	2	1	2	2	2	2	2	2	2	2	97	2	97	2	97	2	4	1	97	1	97	1	97	1	97	1	97	1	97	1	97	1	97	1	97	1	97	1	97	1	97	1	97	1
CZ	51	159/83	39	2	2	1	2	2	2	2	2	2	2	2	2	97	2	97	2	97	2	2	1	97	1	97	1	97	1	97	1	97	1	97	1	97	1	97	1	97	1	97	1	97	1	97	1	97	1
CZ	52	131/84	32	2	2	2	2	2	1	2	1	2	2	2	2	97	2	97	2	97	3	1	2	62	1	97	1	97	1	97	1	97	1	97	1	97	1	97	1	97	1	97	1	97	1	97	1	97	1
CZ	53	129/84	46	2	2	1	1	1	2	1	2	2	2	2	2	97	2	97	2	97	2	2	1	97	1	97	1	97	1	97	1	97	1	97	1	97	1	97	1	97	1	97	2	60	1	97	1	97	1
CZ	54	141/93	42	3	2	1	1	1	2	1	1	1	2	2	2	97	1	39	1	35	2	2	1	97	1	97	1	97	1	97	2	60	2	55	1	97	1	97	2	60	2	64	2	60	2	64	2	60	2
CZ	55	96/66	31	1	2	2	2	2	2	2	2	2	2	2	2	97	2	97	2	97	2	4	1	97	1	97	1	97	1	97	1	97	1	97	1	97	1	97	1	97	1	97	1	97	1	97	1	97	1
CZ	56	147/83	41	1	2	2	2	2	2	2	2	2	1	2	2	97	2	97	2	97	2	2	2	56	1	97	1	97	1	97	1	97	1	97	1	97	1	97	1	97	1	97	1	97	1	97	1	97	1
CZ	57	129/85	25	1	2	2	2	2	2	2	2	2	2	2	2	97	2	97	2	97	2	3	1	97	1	97	1	97	1	97	1	97	1	97	1	97	1	97	1	97	1	97	1	97	1	97	1	97	1
CZ	58	118/63	29	3	2	2	1	2	2	2	1	2	2	2	2	97	2	97	2	97	3	1	1	97	1	97	1	97	1	97	1	97	1	97	1	97	1	97	1	97	2	56	1	97	1	97	1	97	1
CZ	59	158/91	42	2	2	2	1	2	2	2	2	2	2	2	2	97	1	22	2	97	3	4	1	97	1	97	1	97	1	97	2	57	2	50	1	97	1	97	1	97	2	60	1	97	2	50	1	97	1
CZ	60	114/58	37	1	2	2	1	2	2	2	1	2	2	1	2	97	2	97	2	97	2	3	1	97	1	97	1	97	1	97	1	97	1	97	1	97	1	97	1	97	1	97	1	97	1	97	1	97	1
CZ	61	140/80	34	2	2	2	2	2	2	2	2	2	2	1	2	97	2	97	2	97	2	5	1	97	1	97	1	97	1	97	1	97	1	97	1	97	1	97	1	97	1	97	1	97	1	97	1	97	1
CZ	62	101/66	34	4	2	2	2	2	2	2	1	2	1	2	2	97	2	97	2	97	3	5	1	97	1	97	1	97	1	97	1	97	1	97	1	97	1	97	1	97	1	97	1	97	1	97	1	97	1
CZ	63	121/96	45	2	2	2	1	2	2	2	2	2	2	2	2	97	2	97	2	97	4	1	1	97	1	97	1	97	1	97	2	57	2	40	1	97	1	97	1	97	1	97	1	97	2	50	1	97	1
CZ	64	140/85	27	2	2	2	1	2	2	2	1	2	2	2	2	97	2	97	2	97	5	5	1	97	1	97	1	97	1	97	1	97	1	97	1	97	1	97	1	97	2	64	1	97	1	97	1	97	1
CZ	65	158/106	43	1	2	1	1	2	2	2	2	2	2	2	2	97	2	97	2	97	2	4	1	97	1	97	1	97	1	97	1	97	1	97	1	97	1	97	1	97	1	97	1	97	1	97	1	97	2
CZ	66	144/67	41	2	1	2	2	2	2	2	1	2	2	2	2	97	2	97	2	97	4	1	1	97	1	97	1	97	1	97	1	97	1	97	2	45	1	97	1	97	1	97	1	97	1	97	1	97	1
CZ	67	130/98	33	2	2	2	1	2	2	2	1	1	2	2	2	97	2	97	2	97	3	5	1	97	1	97	1	97	1	97	1	97	2	50	1	97	1	97	1	97	1	97	2	50	2	50	1	97	2
CZ	68	147/86	28	2	2	1	2	1	2	2	2	2	2	2	2	97	2	97	2	97	2	3	1	97	1	97	1	97	1	97	1	97	1	97	1	97	1	97	1	97	1	97	1	97	1	97	1	97	1
CZ	69	117/79	39	2	2	2	2	2	2	2	1	2	2	2	2	97	2	97	2	97	4	3	1	97	1	97	1	97	1	97	1	97	1	97	1	97	1	97	1	97	1	97	1	97	1	97	1	97	1
CZ	70	97/54	32	1	2	2	1	2	1	2	1	2	2	2	2	97	2	97	2	97	2	1	1	97	2	61	1	97	1	97	2	75	1	97	1	97	1	97	1	97	1	97	1	97	1	97	1	97	1
CZ	71	124/92	35	3	2	2	1	1	2	2	2	2	2	2	2	97	2	97	2	97	2	2	1	97	1	97	1	97	1	97	1	97	1	97	1	97	1	97	1	97	1	97	1	97	1	97	1	97	1
CZ	72	123/89	50	4	2	2	2	1	2	2	2	2	2	2	2	97	2	97	2	97	2	4	1	97	1	97	1	97	1	97	1	97	1	97	1	97	1	97	1	97	1	97	1	97	1	97	1	97	1
CZ	73	139/97	42	2	2	2	2	2	2	2	2	1	2	1	2	97	2	97	2	97	2	3	1	97	2	35	1	97	1	97	1	97	1	97	1	97	1	97	1	97	1	97	1	97	1	97	1	97	1
CZ	74	140/97	39	3	2	1	1	1	1	2	1	2	2	2	2	97	2	97	2	97	2	1	1	97	1	97	1	97	1	97	1	97	1	97	2	62	1	97	1	97	1	97	1	97	1	97	1	97	1
CZ	75	128/89	41	3	2	2	2	2	2	2	2	2	2	1	2	97	2	97	2	97	2	5	1	97	1	97	1	97	1	97	1	97	1	97	1	97	1	97	1	97	1	97	1	97	1	97	1	97	1
CZ	76	118/71	36	2	2	2	1	2	2	2	1	2	1	2	2	97	2	97	2	97	2	5	1	97	1	97	1	97	1	97	2	56	1	97	1	97	1	97	1	97	2	50	1	97	1	97	1	97	1
CZ	77	149/95	41	1	1	1	1	2	1	2	2	2	2	2	2	97	2	97	2	97	2	5	1	97	1	97	1	97	1	97	1	97	1	97	2	60	1	97	2	54	1	97	1	97	1	97	2	54	1
CZ	78	138/88	54	1	2	2	2	2	2	2	2	2	2	2	2	97	2	97	2	97	2	5	1	97	1	97	1	97	1	97	1	97	1	97	1	97	1	97	1	97	1	97	1	97	1	97	1	97	1
CZ	79	148/90	54	4	2	2	2	2	2	2	2	1	2	2	2	97	2	97	2	97	2	3	1	97	1	97	1	97	1	97	1	97	1	97	1	97	1	97	1	97	1	97	1	97	1	97	1	97	1
CZ	80	143/89	49	3	1	1	2	2	2	2	1	2	2	2	2	97	1	43	2	97	2	2	1	97	1	97	1	97	1	97	1	97	1	97	1	97	1	97	1	97	1	97	1	97	1	97	1	97	1
CZ	81	108/62	36	1	2	2	2	2	2	2	1	2	2	2	2	97	2	97	2	97	2	5	1	97	1	97	1	97	1	97	1	97	1	97	1	97	1	97	1	97	1	97	1	97	1	97	1	97	1
CZ	82	148/98	39	2	2	1	1	2	2	2	2	2	2	2	2	97	2	97	2	97	2	2	1	97	1	97	2	58	1	97	2	58	1	97	1	97	1	97	1	97	1	97	1	97	2	45	1	97	1
CZ	83	107/62	35	1	2	2	2	2	2	2	1	2	2	2	2	97	2	97	2	97	2	3	1	97	1	97	1	97	1	97	1	97	1	97	2	50	1	97	2	65	1	97	1	97	1	97	1	97	1
CZ	84	129/64	28	2	2	2	2	2	2	2	2	2	2	2	2	97	2	97	2	97	3	5	1	97	1	97	1	97	1	97	1	97	2	48	1	97	1	97	1	97	1	97	1	97	1	97	1	97	1
CZ	85	137/96	37	1	2	2	2	2	2	2	2	2	2	2	2	97	2	97	2	97	2	3	1	97	1	97	1	97	1	97	1	97	1	97	1	97	1	97	1	97	2	51	1	97	1	97	1	97	1
CZ	86	124/65	26	1	2	2	2	2	2	2	2	2	2	2	2	97	2	97	2	97	2	2	1	97	1	97	1	97	1	97	1	97	1	97	1	97	1	97	1	97	1	97	1	97	1	97	1	97	3
CZ	87	124/77	34	2	2	2	1	2	2	2	2	2	2	2	2	97	2	97	2	97	2	5	1	97	1	97	1	97	1	97	2	50	1	97	1	97	1	97	1	97	1	97	1	97	1	97	1	97	1
CZ	88	148/100	36	1	2	2	2	2	2	2	2	2	2	2	2	97	2	97	2	97	2	5	1	97	1	97	1	97	1	97	1	97	1	97	1	97	1	97	1	97	1	97	1	97	1	97	1	97	1
CZ	89	118/78	32	2	2	2	1	2	2	2	2	2	2	1	2	97	2	97	2	97	5	5	1	97	1	97	1	97	1	97	1	97	1	97	1	97	1	97	1	97	1	97	1	97	1	97	1	97	1
CZ	90	149/90	40	3	2	2	1	2	2	2	1	2	2	1	2	97	2	97	2	97	2	5	2	37	1	97	1	97	1	97	1	97	1	97	1	97	1	97	1	97	1	97	1	97	1	97	1	97	1
CZ	91	130/98	26	1	2	2	2	2	2	2	2	2	2	1	2	97	2	97	2	97	5	5	1	97	1	97	1	97	1	97	1	97	1	97	1	97	1	97	1	97	1	97	1	97	1	97	1	97	1
CZ	92	131/67	34	1	2	2	2	2	2	2	2	2	2	2	2	97	2	97	2	97	2	2	1	97	1	97	1	97	1	97	1	97	1	97	1	97	1	97	1	97	1	97	1	97	1	97	1	97	1
CZ	93	157/90	46	2	2	2	1	1	1	1	1	2	2	2	2	97	2	97	2	97	2	2	1	97	1	97	1	97	2	50	2	60	2	60	2	68	1	97	1	97	1	97	1	97	2	60	1	97	1
CZ	94	163/108	38	3	2	2	2	1	2	2	1	2	2	2	2	97	2	97	2	97	2	2	1	97	1	97	1	97	1	97	2	49	1	97	2	49	1	97	1	97	1	97	1	97	1	97	1	97	1
CZ	95	122/80	52	2	2	1	1	2	2	2	1	1	1	2	2	97	1	51	2	97	2	2	1	97	1	97	1	97	1	97	1	97	1	97	1	97	2	73	1	97	2	50	1	97	1	97	1	97	2
CZ	96	136/77	32	1	2	2	2	2	2	2	2	2	2	2	2	97	2	97	2	97	2	2	1	97	1	97	1	97	1	97	1	97	1	97	1	97	1	97	2	61	1	97	3	97	1	97	2	40	1
CZ	97	140/85	38	1	2	2	2	2	2	2	2	2	2	2	2	97	2	97	2	97	2	2	1	97	1	97	1	97	1	97	1	97	1	97	1	97	1	97	1	97	1	97	1	97	1	97	2	40	1
CZ	98	134/77	43	3	2	2	1	2	2	2	1	1	1	1	2	97	2	97	2	97	3	3	3	97	3	97	1	97	1	97	3	97	3	97	1	97	1	97	1	97	1	97	3	97	3	97	1	97	1
CZ	99	126/73	45	5	1	1	1	1	2	2	1	1	1	1	2	97	2	97	2	97	3	3	3	97	3	97	1	97	1	97	1	97	2	30	1	97	1	97	1	97	1	97	3	97	3	97	1	97	1
CZ	100	117/70	43	2	2	1	1	2	2	2	2	2	2	2	2	97	2	97	2	97	2	1	2	57	2	60	1	97	1	97	1	97	2	9999	1	97	1	97	1	97	1	97	1	97	1	97	1	97	1
CZ	101	120/85	36	1	2	2	1	2	2	2	2	2	2	2	2	97	2	97	2	97	2	5	1	97	1	97	1	97	1	97	1	97	1	97	1	97	1	97	1	97	1	97	1	97	1	97	1	97	1
CZ	102	125/80	34	1	2	2	2	2	2	2	2	2	2	2	2	97	2	97	2	97	2	3	1	97	1	97	1	97	1	97	1	97	1	97	1	97	1	97	1	97	1	97	1	97	1	97	1	97	1
CZ	103	131/79	40	1	2	2	2	2	2	2	2	2	2	2	2	97	2	97	2	97	2	1	1	97	1	97	1	97	1	97	1	97	1	97	1	97	2	63	1	97	1	97	1	97	1	97	1	97	1
CZ	104	118/88	40	2	1	2	1	2	2	2	1	2	2	2	2	97	2	97	2	97	2	1	1	97	2	66	1	97	2	66	1	97	2	66	1	97	1	97	1	97	3	97	1	97	1	97	1	97	1
CZ	105	130/80	43	4	1	1	1	1	2	1	1	1	2	2	2	97	1	37	2	97	2	2	1	97	2	70	1	97	1	97	1	97	2	36	1	97	2	73	1	97	2	60	1	97	1	97	1	97	2
CZ	106	120/80	32	1	2	2	1	2	2	2	2	2	2	2	2	97	2	97	2	97	5	1	1	97	1	97	1	97	1	97	1	97	1	97	1	97	1	97	1	97	1	97	1	97	2	60	1	97	1
CZ	107	112/76	36	2	2	2	1	2	2	2	2	2	2	2	2	97	2	97	2	97	2	2	1	97	1	97	1	97	1	97	1	97	2	40	1	97	1	97	1	97	1	97	1	97	1	97	1	97	2
CZ	108	110/80	46	2	2	2	1	2	2	2	1	2	2	2	2	97	2	97	2	97	2	4	1	97	1	97	1	97	1	97	1	97	1	97	2	70	1	97	2	65	1	97	1	97	2	69	1	97	1
CZ	109	111/77	35	1	2	2	2	2	2	2	2	2	2	2	2	97	2	97	2	97	2	2	1	97	1	97	1	97	1	97	1	97	2	50	1	97	1	97	1	97	1	97	1	97	1	97	1	97	1
CZ	110	121/75	45	2	2	2	2	2	2	2	1	2	2	2	2	97	2	97	2	97	5	2	1	97	1	97	1	97	1	97	1	97	2	55	1	97	1	97	1	97	1	97	1	97	1	97	1	97	1
CZ	111	130/94	43	3	1	2	1	2	2	2	1	2	2	2	2	97	2	97	2	97	2	3	1	97	1	97	1	97	1	97	1	97	2	50	2	60	1	97	1	97	1	97	1	97	2	40	1	97	1
CZ	112	115/81	45	2	2	2	1	2	2	2	2	2	2	2	2	97	2	97	2	97	2	2	1	97	1	97	1	97	1	97	1	97	1	97	1	97	1	97	1	97	1	97	1	97	1	97	1	97	1
CZ	113	123/92	42	2	2	1	1	2	2	2	2	2	2	2	2	97	2	97	2	97	5	1	1	97	1	97	1	97	1	97	2	50	1	97	1	97	1	97	1	97	1	97	1	97	1	97	1	97	1
CZ	114	107/69	26	2	2	2	1	2	2	2	2	1	2	2	2	97	2	97	2	97	2	1	1	97	1	97	1	97	1	97	2	40	1	97	1	97	1	97	1	97	1	97	2	48	1	97	1	97	1
CZ	115	132/76	55	5	1	1	1	2	2	2	2	2	2	2	2	97	2	97	2	97	5	2	1	97	1	97	1	97	1	97	1	97	1	97	1	97	1	97	1	97	1	97	1	97	1	97	2	80	1
CZ	116	163/113	38	2	2	2	1	2	2	2	1	2	2	1	2	97	2	97	2	97	2	4	2	78	1	97	3	97	3	97	1	97	1	97	1	97	1	97	1	97	1	97	3	97	3	97	1	97	1
CZ	117	88/55	25	2	2	2	1	2	2	2	1	1	2	2	2	97	2	97	2	97	2	1	1	97	1	97	1	97	1	97	1	97	1	97	1	97	1	97	1	97	1	97	1	97	1	97	1	97	1
CZ	118	101/55	39	2	2	1	1	2	1	2	1	2	2	2	2	97	2	97	2	97	2	1	1	97	1	97	1	97	2	50	1	97	2	50	1	97	1	97	1	97	1	97	1	97	1	97	1	97	1
CZ	119	142/81	36	3	2	1	1	1	2	2	1	1	2	2	2	97	2	97	2	97	2	5	1	97	1	97	1	97	1	97	1	97	2	55	2	60	1	97	1	97	2	55	1	97	1	97	1	97	1
CZ	120	125/85	35	2	2	2	1	2	2	2	1	2	1	2	2	97	2	97	2	97	3	5	1	97	1	97	1	97	1	97	1	97	1	97	1	97	1	97	1	97	1	97	1	97	1	97	1	97	1
CZ	121	161/137	50	1	1	1	1	2	1	2	2	2	2	2	2	97	1	45	2	97	3	1	1	97	1	97	1	97	1	97	1	97	1	97	1	97	1	97	1	97	1	97	1	97	1	97	1	97	1
CZ	122	131/85	39	2	2	1	1	2	2	2	1	2	2	2	2	97	2	97	2	97	2	3	1	97	1	97	1	97	1	97	1	97	1	97	1	97	1	97	1	97	1	97	1	97	1	97	1	97	1
CZ	123	132/83	38	4	2	1	1	1	2	2	1	1	2	2	2	97	2	97	2	97	5	5	1	97	1	97	1	97	1	97	1	97	1	97	1	97	1	97	1	97	1	97	1	97	1	97	1	97	1
CZ	124	134/88	39	2	2	1	1	2	2	2	2	1	2	2	2	97	2	97	2	97	5	5	1	97	1	97	1	97	1	97	1	97	2	50	1	97	1	97	1	97	1	97	1	97	1	97	1	97	1
CZ	125	139/88	50	3	1	1	1	2	1	2	1	1	2	2	2	97	2	97	2	97	2	5	1	97	1	97	1	97	1	97	1	97	1	97	1	97	1	97	1	97	1	97	1	97	1	97	1	97	1
CZ	126	129/91	31	1	2	2	1	2	2	2	1	1	2	2	2	97	2	97	2	97	3	1	2	60	1	97	2	60	1	97	1	97	1	97	1	97	1	97	1	97	1	97	3	97	1	97	1	97	1
CZ	127	138/92	42	5	1	2	1	1	1	1	1	2	2	1	2	97	2	97	2	97	5	1	3	97	3	97	3	97	3	97	2	9999	2	9999	3	97	3	97	3	97	3	97	3	97	2	9999	3	97	3
CZ	128	128/88	39	4	3	1	1	1	2	3	1	2	2	1	2	97	2	97	2	97	5	2	3	97	3	97	3	97	3	97	3	97	3	97	3	97	3	97	3	97	3	97	3	97	3	97	3	97	3
CZ	129	130/83	45	3	2	1	1	1	2	1	1	2	1	2	2	97	1	30	2	97	2	2	2	49	1	97	1	97	1	97	1	97	1	97	1	97	1	97	1	97	1	97	1	97	1	97	1	97	1
CZ	130	114/69	27	2	2	1	1	2	2	1	2	1	2	2	2	97	2	97	2	97	2	3	1	97	1	97	1	97	1	97	1	97	1	97	1	97	1	97	1	97	1	97	1	97	1	97	1	97	1
CZ	131	146/88	34	2	2	2	1	1	2	2	2	2	2	2	2	97	2	97	2	97	2	5	1	97	1	97	1	97	1	97	1	97	1	97	1	97	1	97	1	97	2	50	1	97	3	97	1	97	1
CZ	132	130/80	39	2	2	1	1	2	2	2	2	2	2	2	2	97	2	97	2	97	2	1	1	97	1	97	1	97	1	97	1	97	1	97	1	97	1	97	1	97	1	97	1	97	1	97	1	97	1
CZ	133	137/88	33	2	2	2	2	2	2	2	2	2	2	2	2	97	2	97	2	97	5	1	1	97	1	97	1	97	1	97	1	97	1	97	1	97	1	97	1	97	1	97	1	97	1	97	1	97	1
CZ	134	126/76	38	1	2	1	1	2	2	2	1	2	2	2	2	97	2	97	2	97	2	3	2	71	1	97	1	97	1	97	1	97	1	97	1	97	1	97	1	97	1	97	1	97	1	97	1	97	1
CZ	135	125/75	48	3	1	2	1	2	2	1	1	2	1	1	2	97	2	97	2	97	2	1	1	97	1	97	1	97	1	97	1	97	1	97	1	97	1	97	1	97	1	97	1	97	1	97	1	97	1
CZ	136	128/77	35	2	2	1	1	2	2	2	1	2	2	2	2	97	2	97	2	97	2	1	1	97	1	97	1	97	1	97	1	97	2	40	1	97	1	97	1	97	1	97	1	97	1	97	1	97	2
CZ	137	138/98	39	2	2	1	2	2	2	2	2	2	2	2	2	97	1	35	2	97	2	2	1	97	1	97	1	97	1	97	1	97	2	45	1	97	1	97	1	97	1	97	1	97	2	45	1	97	1
CZ	138	141/90	39	1	2	2	2	2	2	2	1	2	2	2	2	97	2	97	2	97	2	1	1	97	1	97	1	97	1	97	1	97	3	97	1	97	1	97	1	97	2	54	3	97	3	97	1	97	1
CZ	139	139/85	33	1	2	2	2	2	2	2	1	2	2	2	2	97	2	97	2	97	2	1	1	97	1	97	1	97	1	97	3	97	3	97	1	97	1	97	1	97	2	54	3	97	3	97	1	97	1
CZ	140	126/75	44	1	1	1	1	2	2	2	1	1	1	2	2	97	2	97	2	97	4	4	1	97	1	97	2	9999	1	97	1	97	2	9999	1	97	1	97	1	97	2	9999	3	97	3	97	1	97	1
CZ	141	135/75	37	2	2	2	2	2	2	2	2	2	2	1	2	97	2	97	2	97	2	5	1	97	1	97	1	97	1	97	1	97	1	97	1	97	1	97	1	97	1	97	1	97	1	97	1	97	1
CZ	142	145/80	46	4	1	2	2	1	2	2	1	1	2	1	2	97	1	35	2	97	2	2	1	97	1	97	1	97	1	97	1	97	1	97	1	97	1	97	1	97	1	97	1	97	1	97	1	97	1
CZ	143	110/77	43	3	1	1	1	2	2	1	1	2	2	1	2	97	2	97	2	97	2	2	1	97	2	55	1	97	2	50	2	60	1	97	1	97	1	97	1	97	1	97	1	97	1	97	1	97	1
CZ	144	111/67	34	3	2	2	2	2	1	2	2	2	2	2	2	97	2	97	2	97	2	2	1	97	1	97	1	97	1	97	1	97	1	97	1	97	1	97	1	97	1	97	1	97	1	97	1	97	1
CZ	145	110/80	47	1	2	2	1	2	2	2	2	2	2	2	2	97	2	97	2	97	2	4	1	97	1	97	1	97	2	40	2	60	2	40	1	97	2	65	1	97	1	97	2	60	2	60	1	97	1
CZ	146	133/76	49	4	2	1	1	1	2	2	1	1	1	2	2	97	1	35	1	48	2	2	1	97	1	97	1	97	1	97	2	50	2	50	2	55	1	97	2	55	1	97	2	60	2	55	2	20	2
CZ	147	124/85	37	2	2	2	2	2	2	2	1	2	2	2	2	97	2	97	2	97	5	1	1	97	1	97	1	97	1	97	1	97	3	97	1	97	1	97	1	97	1	97	1	97	1	97	1	97	1
CZ	148	121/76	40	2	2	2	2	2	2	2	1	1	2	2	2	97	2	97	2	97	2	1	1	97	1	97	1	97	1	97	1	97	3	97	1	97	1	97	1	97	1	97	1	97	1	97	1	97	1
CZ	149	115/77	28	2	2	2	1	2	2	2	1	2	2	2	2	97	2	97	2	97	3	3	1	97	1	97	1	97	1	97	1	97	1	97	1	97	1	97	1	97	1	97	1	97	1	97	1	97	1
CZ	150	114/71	36	2	2	2	2	2	2	2	1	1	2	2	2	97	2	97	2	97	2	1	1	97	1	97	1	97	1	97	2	64	1	97	1	97	1	97	1	97	1	97	1	97	1	97	1	97	1
CZ	151	138/88	36	2	2	2	2	2	2	2	1	2	2	2	2	97	2	97	2	97	2	1	1	97	1	97	3	97	3	97	3	97	1	97	1	97	1	97	2	55	1	97	3	97	3	97	3	97	1
CZ	152	144/80	35	4	2	2	1	2	2	2	2	2	2	2	2	97	2	97	2	97	2	3	1	97	1	97	1	97	1	97	2	55	3	97	1	97	1	97	1	97	1	97	1	97	1	97	1	97	1
CZ	153	145/96	48	3	1	2	1	1	2	2	1	2	2	1	2	97	2	97	2	97	2	2	1	97	1	97	1	97	1	97	1	97	2	56	1	97	1	97	1	97	1	97	1	97	2	64	1	97	1
GO	1	125/62	48	3	2	1	1	1	2	1	1	2	2	2	2	97	2	97	2	97	2	5	1	97	1	97	1	97	1	97	1	97	1	97	1	97	1	97	1	97	1	97	1	97	1	97	1	97	1
GO	2	145/82	46	1	2	2	1	2	2	1	2	2	2	2	2	97	2	97	2	97	2	1	3	97	1	97	3	97	1	97	3	97	2	71	3	97	1	97	3	97	1	97	3	97	1	97	3	97	1
GO	3	121/73	45	1	2	2	2	2	2	2	2	2	2	2	2	97	2	97	2	97	3	1	3	97	99	9999	3	97	99	9999	3	97	2	71	3	97	99	9999	3	97	99	9999	3	97	99	9999	3	97	99
GO	4	122/71	36	1	2	2	2	2	2	2	1	2	2	2	2	97	2	97	2	97	3	2	1	97	1	97	1	97	1	97	1	97	1	97	1	97	1	97	1	97	1	97	1	97	1	97	1	97	1
GO	5	138/89	32	3	2	1	2	2	2	2	2	2	2	2	2	97	2	97	2	97	2	1	2	60	3	97	1	97	3	97	99	9999	3	97	99	9999	3	97	99	9999	3	97	99	9999	3	97	99	9999	3
GO	6	179/98	30	2	2	1	1	2	2	2	2	2	2	2	2	97	2	97	2	97	2	2	1	97	1	97	1	97	1	97	2	60	1	97	1	97	1	97	1	97	3	97	1	97	3	97	1	97	3
GO	7	134/87	26	2	2	2	1	2	2	2	1	2	2	2	2	97	2	97	2	97	2	1	1	97	1	97	1	97	1	97	1	97	1	97	1	97	1	97	1	97	1	97	1	97	1	97	1	97	1
GO	8	139/83	35	2	2	2	1	2	2	2	2	2	2	99	2	97	2	97	2	97	2	1	1	97	1	97	2	41	1	97	1	97	1	97	1	97	1	97	1	97	1	97	1	97	1	97	1	97	1
GO	9	105/70	36	1	2	2	2	2	2	2	2	2	2	2	2	97	2	97	2	97	5	5	1	97	1	97	2	41	1	97	1	97	1	97	1	97	1	97	1	97	1	97	2	61	1	97	1	97	1
GO	10	181/93	53	2	2	2	1	2	2	2	2	2	2	1	2	97	2	97	2	97	3	4	1	97	1	97	1	97	2	72	1	97	1	97	1	97	1	97	1	97	1	97	1	97	1	97	1	97	1
GO	11	160/87	54	1	2	2	2	2	1	2	2	2	2	2	2	97	2	97	2	97	2	2	1	97	1	97	1	97	1	97	1	97	2	80	1	97	1	97	1	97	1	97	1	97	1	97	1	97	1
GO	12	125/88	36	3	1	2	2	2	2	2	1	1	1	2	2	97	2	97	2	97	2	5	1	97	1	97	1	97	1	97	1	97	2	50	1	97	1	97	1	97	2	50	1	97	1	97	1	97	1
GO	13	121/84	36	2	2	2	1	1	2	2	1	2	2	2	2	97	2	97	2	97	2	3	2	38	1	97	1	97	1	97	1	97	1	97	1	97	1	97	1	97	1	97	1	97	1	97	1	97	1
GO	14	138/90	31	1	2	2	2	2	2	2	2	2	2	2	2	97	2	97	2	97	1	5	1	97	1	97	1	97	1	97	1	97	1	97	1	97	1	97	1	97	1	97	1	97	1	97	1	97	1
GO	15	131/90	27	1	2	2	2	2	2	2	2	2	2	1	2	97	2	97	2	97	3	5	1	97	1	97	1	97	1	97	1	97	1	97	1	97	1	97	1	97	1	97	1	97	1	97	1	97	1
GO	16	129/86	29	2	2	2	2	2	2	2	2	2	2	2	2	97	2	97	2	97	2	1	1	97	1	97	1	97	1	97	1	97	1	97	1	97	1	97	1	97	1	97	1	97	1	97	1	97	1
GO	17	134/74	25	1	2	2	1	2	2	2	2	2	2	2	2	97	2	97	2	97	3	1	1	97	1	97	1	97	1	97	2	54	1	97	2	54	1	97	2	54	1	97	2	54	1	97	2	54	1
GO	18	126/80	44	2	2	1	2	2	2	2	1	2	2	2	2	97	2	97	2	97	2	2	1	97	1	97	1	97	1	97	1	97	1	97	1	97	1	97	1	97	1	97	1	97	1	97	1	97	1
GO	19	126/89	35	3	2	2	1	2	2	2	1	2	2	2	2	97	2	97	2	97	2	2	2	66	1	97	1	97	1	97	1	97	1	97	1	97	1	97	1	97	1	97	1	97	1	97	1	97	1
GO	20	165/95	41	3	2	2	1	2	2	2	1	2	2	2	2	97	2	97	2	97	1	1	1	97	1	97	1	97	1	97	1	97	1	97	1	97	1	97	2	66	2	65	2	66	2	65	1	97	1
GO	21	137/101	32	1	2	2	2	2	2	2	1	1	2	1	2	97	2	97	2	97	5	1	1	97	1	97	1	97	1	97	1	97	1	97	1	97	1	97	1	97	1	97	1	97	1	97	1	97	1
GO	22	121/68	35	3	1	1	1	2	1	2	1	1	2	2	2	97	2	97	2	97	2	2	1	97	1	97	1	97	1	97	1	97	1	97	1	97	1	97	1	97	1	97	1	97	1	97	2	9999	2
GO	23	154/101	41	3	1	2	1	1	2	2	1	2	2	2	2	97	2	97	2	97	2	5	1	97	1	97	1	97	1	97	2	60	1	97	1	97	1	97	1	97	1	97	1	97	1	97	1	97	1
GO	24	127/90	43	3	1	1	1	2	2	2	2	1	2	2	2	97	1	41	2	97	2	2	1	97	1	97	1	97	1	97	1	97	2	45	1	97	1	97	1	97	1	97	1	97	1	97	1	97	1
GO	25	142/86	37	2	2	2	2	2	2	2	2	2	2	2	2	97	2	97	2	97	3	1	3	97	1	97	3	97	1	97	3	97	1	97	3	97	1	97	3	97	1	97	3	97	1	97	3	97	1
GO	26	126/73	31	2	2	2	2	2	2	2	2	2	2	2	2	97	2	97	2	97	3	1	3	97	1	97	3	97	2	40	3	97	1	97	3	97	1	97	3	97	1	97	3	97	1	97	3	97	1
GO	27	127/69	25	1	2	2	1	2	2	2	2	2	2	2	2	97	2	97	2	97	2	2	1	97	3	97	1	97	3	97	1	97	3	97	1	97	3	97	1	97	3	97	1	97	3	97	1	97	3
GO	28	104/56	43	2	2	2	1	2	2	1	2	1	2	2	2	97	2	97	2	97	5	5	1	97	1	97	1	97	1	97	1	97	2	49	1	97	2	59	1	97	1	97	1	97	1	97	1	97	1
GO	29	107/70	48	4	2	2	1	2	2	1	1	1	2	1	2	97	1	9999	2	97	2	2	3	97	1	97	3	97	1	97	3	97	1	97	3	97	1	97	3	97	1	97	3	97	1	97	3	97	1
GO	30	130/90	55	4	2	1	1	1	2	2	1	1	1	2	2	97	2	97	2	97	3	3	3	97	3	97	3	97	3	97	3	97	3	97	3	97	3	97	3	97	3	97	3	97	3	97	3	97	3
GO	31	125/78	37	1	2	2	2	2	2	2	2	2	2	2	2	97	2	97	2	97	3	1	1	97	3	97	1	97	3	97	1	97	3	97	1	97	3	97	1	97	3	97	1	97	3	97	1	97	3
GO	32	127/80	43	3	2	2	2	2	2	2	1	2	2	2	2	97	2	97	2	97	2	2	2	54	2	63	1	97	1	97	1	97	1	97	1	97	1	97	1	97	1	97	1	97	1	97	1	97	1
GO	33	161/97	45	3	2	2	1	2	2	2	1	2	2	2	2	97	2	97	2	97	2	1	1	97	1	97	1	97	1	97	2	35	1	97	1	97	1	97	1	97	1	97	1	97	1	97	1	97	1
GO	34	110/56	28	2	2	3	1	2	1	2	3	3	1	1	2	97	2	97	2	97	2	5	3	97	3	97	1	97	1	97	3	97	1	97	1	97	1	97	1	97	1	97	3	97	3	97	1	97	1
GO	35	124/71	38	3	1	2	2	2	2	2	1	1	2	2	2	97	2	97	2	97	2	2	1	97	1	97	1	97	1	97	1	97	2	59	1	97	1	97	1	97	1	97	1	97	1	97	1	97	1
GO	36	172/103	29	4	2	2	2	1	2	2	1	2	2	2	2	97	1	17	2	97	2	5	1	97	1	97	1	97	1	97	1	97	1	97	1	97	1	97	1	97	1	97	1	97	1	97	1	97	1
GO	37	176/121	49	3	1	2	1	1	2	2	1	1	1	2	2	97	1	43	1	43	2	2	1	97	3	97	1	97	3	97	2	9999	3	97	1	97	3	97	1	97	3	97	1	97	3	97	1	97	3
GO	38	116/67	47	3	2	1	1	2	2	2	2	2	2	2	2	97	2	97	2	97	2	3	1	97	1	97	1	97	1	97	1	97	1	97	1	97	1	97	1	97	1	97	1	97	1	97	1	97	1
GO	39	126/81	36	2	1	1	1	1	1	2	1	2	1	1	2	97	2	97	2	97	5	5	1	97	1	97	1	97	2	42	1	97	2	36	1	97	3	97	1	97	2	44	1	97	2	44	1	97	2
GO	40	148/93	44	3	2	1	1	2	2	2	1	1	1	2	2	97	1	43	2	97	2	2	1	97	1	97	3	97	1	97	3	97	1	97	1	97	1	97	1	97	1	97	3	97	1	97	3	97	1
GO	41	137/86	49	4	1	1	1	1	1	2	1	1	1	2	2	97	2	97	2	97	5	2	1	97	1	97	1	97	1	97	1	97	1	97	1	97	1	97	1	97	1	97	1	97	1	97	1	97	1
GO	42	108/66	38	1	1	2	2	2	2	2	1	2	2	1	2	97	2	97	2	97	2	2	1	97	1	97	1	97	1	97	1	97	2	58	1	97	1	97	1	97	1	97	1	97	3	97	1	97	1
GO	43	154/101	34	3	1	1	1	1	2	2	1	2	2	2	2	97	2	97	2	97	2	1	3	97	1	97	3	97	1	97	3	97	1	97	3	97	1	97	3	97	1	97	3	97	1	97	3	97	1
GO	44	166/100	40	1	2	2	2	2	2	2	2	2	2	2	2	97	2	97	2	97	2	1	3	97	3	97	3	97	3	97	3	97	3	97	3	97	3	97	3	97	3	97	3	97	3	97	3	97	3
GO	45	159/94	48	4	2	2	2	2	2	2	1	1	1	2	2	97	1	46	2	97	2	2	1	97	1	97	1	97	1	97	1	97	1	97	1	97	1	97	1	97	1	97	1	97	1	97	1	97	1
GO	46	133/86	37	3	2	1	2	2	2	2	2	2	2	2	2	97	2	97	2	97	3	5	3	97	1	97	3	97	1	97	3	97	3	97	1	97	1	97	1	97	2	48	1	97	1	97	1	97	1
GO	47	111/73	34	3	1	1	1	2	2	2	1	1	2	2	2	97	2	97	2	97	4	1	1	97	1	97	1	97	1	97	1	97	2	55	1	97	1	97	1	97	1	97	1	97	2	55	3	97	3
GO	48	160/130	44	1	2	2	2	2	2	2	2	2	2	2	2	97	1	9999	2	97	2	1	3	97	1	97	3	97	1	97	3	97	1	97	3	97	1	97	3	97	1	97	3	97	1	97	3	97	1
GO	49	120/87	36	2	3	2	1	2	2	2	2	2	2	2	2	97	2	97	2	97	2	5	1	97	1	97	1	97	1	97	1	97	1	97	1	97	2	30	2	49	1	97	1	97	1	97	1	97	1
GO	50	133/76	36	3	1	1	2	2	2	2	2	2	2	2	2	97	2	97	2	97	2	2	1	97	1	97	1	97	1	97	1	97	1	97	1	97	1	97	1	97	2	61	1	97	1	97	1	97	1
GO	51	100/46	35	2	2	2	2	2	2	2	2	2	2	2	2	97	2	97	2	97	3	1	1	97	1	97	1	97	1	97	1	97	1	97	1	97	1	97	1	97	2	50	1	97	1	97	1	97	1
GO	52	137/86	41	3	2	2	2	2	2	2	1	2	2	2	2	97	2	97	2	97	2	1	1	97	1	97	1	97	1	97	1	97	1	97	1	97	2	61	1	97	1	97	1	97	1	97	1	97	1
GO	53	161/107	54	3	1	1	1	2	2	2	1	1	1	2	2	97	1	50	2	97	2	2	1	97	1	97	1	97	1	97	1	97	1	97	1	97	1	97	1	97	1	97	1	97	1	97	1	97	1
GO	54	114/62	38	2	2	1	3	2	2	1	1	1	1	1	2	97	2	97	2	97	2	3	1	97	1	97	1	97	1	97	2	40	2	42	1	97	1	97	1	97	1	97	2	40	1	97	1	97	1
GO	55	129/79	51	3	1	1	1	2	2	2	1	1	1	2	1	49	1	38	2	97	2	2	2	72	1	97	1	97	1	97	1	97	1	97	1	97	2	65	1	97	1	97	1	97	1	97	1	97	1
GO	56	129/88	33	2	2	2	2	2	2	1	1	1	1	2	2	97	2	97	2	97	3	1	1	97	1	97	1	97	1	97	2	50	2	50	1	97	1	97	2	53	1	97	3	97	3	97	2	40	2
GO	57	110/77	52	5	1	1	1	2	2	2	1	2	2	2	1	49	2	97	2	97	3	2	1	97	1	97	1	97	1	97	1	97	2	52	1	97	1	97	1	97	1	97	1	97	2	52	1	97	1
GO	58	126/79	37	2	2	2	1	2	2	1	1	2	2	1	2	97	2	97	2	97	2	2	2	65	1	97	1	97	1	97	1	97	1	97	1	97	1	97	1	97	1	97	1	97	1	97	1	97	1
GO	59	166/105	44	2	2	2	1	2	2	2	1	2	2	2	2	97	2	97	2	97	2	2	2	75	1	97	1	97	1	97	1	97	1	97	1	97	2	67	1	97	1	97	1	97	1	97	1	97	1
GO	60	166/96	55	2	2	2	1	2	2	2	1	2	1	1	2	97	2	97	2	97	2	3	1	97	1	97	1	97	1	97	1	97	1	97	2	53	1	97	1	97	1	97	1	97	1	97	1	97	1
GO	61	139/79	53	3	1	1	1	1	2	2	1	2	2	1	2	97	2	97	2	97	2	1	3	97	3	97	3	97	3	97	3	97	3	97	3	97	2	73	2	50	3	97	3	97	3	97	3	97	3
GO	62	141/77	54	4	1	1	1	3	1	1	1	1	1	1	2	97	2	97	2	97	2	2	1	97	2	61	1	97	2	50	1	97	2	40	1	97	1	97	2	48	1	97	1	97	2	40	1	97	2
GO	63	117/64	35	1	2	2	2	2	1	2	2	2	2	2	2	97	2	97	2	97	5	5	1	97	1	97	1	97	1	97	2	9999	1	97	1	97	1	97	1	97	1	97	2	9999	1	97	1	97	1
GO	64	127/76	43	4	2	2	1	2	2	2	2	2	2	2	2	97	2	97	2	97	2	2	3	97	2	48	3	97	1	97	3	97	1	97	1	97	1	97	1	97	1	97	1	97	1	97	1	97	1
GO	65	173/111	49	4	2	1	1	1	2	2	1	2	2	2	2	97	1	20	2	97	2	5	2	52	3	97	1	97	3	97	1	97	3	97	1	97	3	97	1	97	3	97	1	97	3	97	1	97	3
GO	66	134/121	41	1	2	1	2	2	2	2	1	2	2	2	2	97	2	97	2	97	1	2	1	97	1	97	1	97	1	97	1	97	1	97	1	97	1	97	1	97	1	97	1	97	1	97	1	97	1
GO	67	127/77	30	2	2	2	2	2	2	2	2	2	1	2	2	97	2	97	2	97	3	2	1	97	1	97	1	97	1	97	1	97	1	97	1	97	1	97	1	97	1	97	1	97	1	97	1	97	1
GO	68	142/81	44	2	2	2	1	2	2	2	2	2	2	2	2	97	2	97	2	97	2	1	1	97	1	97	1	97	1	97	1	97	1	97	2	66	1	97	1	97	1	97	1	97	1	97	1	97	1
GO	69	97/69	31	1	2	2	2	2	2	2	2	2	1	2	2	97	2	97	2	97	2	1	1	97	1	97	1	97	1	97	2	60	1	97	1	97	1	97	1	97	1	97	1	97	1	97	1	97	1
GO	70	128/85	36	1	2	2	2	2	2	2	2	2	2	2	2	97	2	97	2	97	5	1	1	97	3	97	1	97	1	97	2	55	2	50	1	97	1	97	2	57	2	50	1	97	1	97	1	97	1
GO	71	130/73	32	2	2	2	2	1	2	2	1	2	1	2	2	97	1	30	2	97	2	2	1	97	1	97	1	97	1	97	1	97	2	50	1	97	1	97	1	97	1	97	1	97	1	97	1	97	1
GO	72	115/77	43	1	2	2	1	2	2	1	1	1	2	1	2	97	2	97	2	97	5	5	1	97	1	97	2	50	2	50	2	50	2	50	1	97	1	97	1	97	1	97	3	97	2	50	1	97	2
GO	73	113/74	39	1	2	2	2	2	2	2	2	2	1	2	2	97	2	97	2	97	3	1	1	97	1	97	1	97	2	55	1	97	1	97	1	97	1	97	1	97	1	97	1	97	1	97	1	97	1
GO	74	137/72	32	5	1	1	1	1	2	2	2	2	2	1	2	97	2	97	2	97	2	2	1	97	3	97	1	97	3	97	1	97	3	97	1	97	3	97	1	97	3	97	1	97	3	97	1	97	3
GO	75	174/97	54	1	2	2	2	2	2	2	2	2	2	2	2	97	2	97	2	97	3	2	1	97	1	97	1	97	2	60	1	97	1	97	1	97	1	97	1	97	1	97	1	97	1	97	1	97	1
GO	76	105/70	38	3	2	2	1	2	1	2	1	2	2	2	2	97	2	97	2	97	2	3	1	97	1	97	1	97	1	97	1	97	1	97	1	97	1	97	1	97	1	97	1	97	3	97	1	97	1
GO	77	110/70	32	1	2	1	1	1	2	2	1	1	2	2	2	97	2	97	2	97	3	1	1	97	1	97	1	97	1	97	1	97	1	97	1	97	1	97	1	97	1	97	1	97	1	97	1	97	1
GO	78	124/77	43	1	2	2	2	2	1	2	2	2	2	2	2	97	2	97	2	97	5	1	3	97	3	97	3	97	3	97	3	97	3	97	3	97	3	97	3	97	3	97	3	97	3	97	3	97	3
GO	79	125/70	27	1	2	2	2	2	2	2	1	2	2	1	2	97	2	97	2	97	5	1	1	97	1	97	1	97	1	97	1	97	1	97	1	97	1	97	1	97	1	97	1	97	1	97	1	97	1
GO	80	130/86	45	1	3	3	1	3	3	3	1	3	3	3	2	97	2	97	2	97	5	5	1	97	1	97	1	97	1	97	1	97	2	60	1	97	1	97	1	97	1	97	1	97	1	97	1	97	1
GO	81	112/53	38	1	2	2	2	2	2	2	1	2	2	2	2	97	2	97	2	97	3	1	2	47	2	62	1	97	1	97	1	97	1	97	1	97	1	97	1	97	2	60	1	97	1	97	1	97	1
GO	82	121/79	45	1	2	2	2	2	1	2	2	2	2	2	2	97	2	97	2	97	1	1	1	97	2	59	1	97	1	97	1	97	1	97	1	97	1	97	1	97	1	97	1	97	1	97	1	97	1
GO	83	167/98	47	4	1	1	1	1	2	2	1	1	1	2	2	97	1	47	1	74	2	2	1	97	1	97	1	97	1	97	1	97	1	97	1	97	2	76	1	97	1	97	1	97	1	97	1	97	1
GO	84	128/88	45	2	2	2	1	2	1	2	2	2	2	2	2	97	2	97	2	97	5	5	2	68	1	97	1	97	1	97	1	97	1	97	1	97	2	55	1	97	1	97	1	97	1	97	1	97	1
GO	85	128/87	37	1	2	2	1	2	2	2	2	2	2	2	2	97	2	97	2	97	5	5	2	64	1	97	1	97	1	97	1	97	1	97	1	97	1	97	1	97	1	97	1	97	1	97	1	97	1
GO	86	131/87	50	1	2	2	2	2	2	2	1	1	2	1	2	97	2	97	2	97	3	5	2	55	1	97	1	97	1	97	1	97	2	60	1	97	1	97	1	97	1	97	1	97	1	97	1	97	1
GO	87	151/86	43	4	1	1	1	1	2	2	1	1	1	2	2	97	2	97	2	97	2	3	1	97	1	97	2	70	2	59	1	97	2	59	2	70	1	97	1	97	2	42	2	70	1	97	1	97	1
GO	88	159/80	47	3	2	1	1	2	2	2	3	1	3	3	2	97	2	97	2	97	2	2	1	97	2	60	1	97	2	55	2	70	2	55	1	97	1	97	1	97	2	50	1	97	2	50	1	97	1
GO	89	118/70	46	3	2	2	1	2	2	2	1	1	1	2	2	97	2	97	2	97	2	3	3	97	3	97	3	97	2	60	3	97	3	97	3	97	3	97	3	97	2	58	1	97	1	97	1	97	1
GO	90	135/80	38	1	2	2	2	2	2	2	1	2	2	2	2	97	2	97	2	97	5	1	1	97	1	97	1	97	1	97	1	97	1	97	1	97	1	97	1	97	1	97	1	97	1	97	1	97	1
GO	91	132/84	38	1	2	2	1	2	2	2	2	2	2	2	2	97	2	97	2	97	2	2	1	97	1	97	1	97	1	97	1	97	1	97	1	97	1	97	1	97	1	97	1	97	1	97	1	97	1
GO	92	134/73	48	2	1	2	1	2	2	2	1	2	2	2	2	97	2	97	2	97	2	2	1	97	1	97	1	97	1	97	1	97	1	97	1	97	1	97	1	97	1	97	1	97	1	97	1	97	1
GO	93	134/75	33	1	2	2	1	2	2	2	1	2	2	2	2	97	2	97	2	97	4	5	1	97	1	97	1	97	1	97	1	97	1	97	1	97	1	97	1	97	1	97	1	97	1	97	1	97	1
GO	94	157/101	41	1	2	2	2	2	2	2	2	2	2	2	2	97	2	97	2	97	5	5	1	97	1	97	1	97	1	97	2	40	1	97	1	97	1	97	1	97	1	97	1	97	1	97	1	97	1
GO	95	144/88	35	1	2	2	1	2	2	2	1	2	2	1	2	97	2	97	2	97	2	3	1	97	1	97	1	97	1	97	2	55	2	57	1	97	1	97	1	97	2	55	1	97	1	97	2	30	2
GO	96	111/59	40	1	2	2	2	2	2	2	1	2	2	2	2	97	2	97	2	97	2	2	1	97	1	97	1	97	1	97	1	97	1	97	1	97	1	97	1	97	1	97	1	97	1	97	1	97	1
GO	97	148/86	27	1	2	2	2	2	2	2	1	2	2	2	2	97	2	97	2	97	2	3	1	97	1	97	1	97	1	97	1	97	2	40	1	97	1	97	1	97	1	97	1	97	1	97	2	30	1
GO	98	145/70	39	2	2	2	1	2	2	2	1	2	2	2	2	97	2	97	2	97	1	1	3	97	1	97	3	97	1	97	3	97	1	97	3	97	1	97	3	97	1	97	3	97	1	97	3	97	1
GO	99	125/70	34	4	2	2	1	1	1	1	1	1	1	2	2	97	2	97	2	97	5	2	1	97	1	97	1	97	1	97	1	97	1	97	2	9999	1	97	1	97	1	97	1	97	1	97	1	97	1
GO	100	136/70	32	2	2	2	1	2	2	2	2	2	2	1	2	97	2	97	2	97	5	5	1	97	1	97	1	97	1	97	1	97	1	97	1	97	1	97	1	97	1	97	1	97	1	97	1	97	1
GO	101	141/86	29	1	2	2	2	1	2	2	1	2	2	2	2	97	2	97	2	97	2	2	2	56	1	97	3	97	1	97	3	97	3	97	1	97	1	97	1	97	2	50	3	97	1	97	3	97	2
GO	102	121/60	36	2	2	2	2	2	2	2	2	2	2	2	2	97	2	97	2	97	5	5	1	97	2	75	1	97	1	97	1	97	1	97	1	97	1	97	1	97	2	75	1	97	1	97	1	97	1
GO	103	137/69	39	2	2	2	1	2	2	2	2	2	2	2	2	97	2	97	2	97	2	5	1	97	1	97	1	97	1	97	2	62	1	97	1	97	1	97	1	97	1	97	3	97	3	97	2	40	2
GO	104	128/84	52	1	2	2	1	2	1	2	1	2	1	2	2	97	2	97	2	97	5	1	1	97	2	72	1	97	1	97	1	97	1	97	1	97	1	97	1	97	1	97	1	97	1	97	1	97	1
GO	105	105/74	32	1	2	2	2	2	2	2	2	2	2	2	2	97	2	97	2	97	2	5	1	97	1	97	1	97	1	97	1	97	1	97	1	97	1	97	1	97	1	97	1	97	2	50	1	97	1
GO	106	165/90	40	1	2	1	2	2	2	2	1	1	2	2	2	97	2	97	2	97	4	5	3	97	1	97	3	97	1	97	3	97	2	50	3	97	1	97	3	97	1	97	3	97	1	97	3	97	1
GO	107	144/62	39	2	2	1	1	2	2	2	1	2	1	2	2	97	2	97	2	97	3	5	1	97	1	97	1	97	1	97	2	55	1	97	1	97	1	97	1	97	1	97	1	97	1	97	1	97	1
GO	108	115/57	43	2	2	1	1	2	2	2	2	2	2	2	2	97	2	97	2	97	2	3	1	97	1	97	1	97	1	97	1	97	1	97	2	50	1	97	1	97	1	97	1	97	1	97	1	97	1
GO	109	165/96	45	1	2	2	2	2	2	2	1	2	2	2	2	97	2	97	2	97	1	1	2	50	1	97	1	97	2	50	1	97	1	97	1	97	1	97	1	97	1	97	1	97	1	97	1	97	1
GO	110	110/70	27	1	2	2	2	2	2	2	2	2	2	2	2	97	2	97	2	97	2	5	1	97	1	97	2	50	1	97	1	97	1	97	1	97	1	97	1	97	1	97	1	97	1	97	1	97	1
GO	111	106/69	35	1	2	2	1	2	1	2	2	2	2	2	2	97	2	97	2	97	3	1	3	97	3	97	3	97	3	97	3	97	3	97	3	97	3	97	3	97	3	97	3	97	3	97	3	97	3
GO	112	157/96	31	2	2	2	1	2	2	2	1	2	2	2	2	97	2	97	2	97	2	2	1	97	1	97	2	55	1	97	2	50	2	50	1	97	1	97	2	50	1	97	1	97	1	97	1	97	1
GO	113	127/80	41	1	2	2	1	2	2	2	1	2	2	1	2	97	2	97	2	97	5	5	3	97	3	97	3	97	3	97	3	97	3	97	3	97	3	97	3	97	3	97	3	97	3	97	3	97	3
GO	114	113/74	53	1	2	2	1	2	2	2	2	1	2	2	2	97	2	97	2	97	2	2	1	97	1	97	1	97	1	97	1	97	1	97	1	97	1	97	1	97	1	97	1	97	1	97	1	97	1
GO	115	105/57	42	1	2	2	1	2	2	2	2	2	2	2	2	97	2	97	2	97	2	5	3	97	1	97	3	97	1	97	3	97	1	97	3	97	1	97	3	97	1	97	3	97	1	97	3	97	1
GO	116	142/94	33	4	2	2	1	1	2	2	1	1	1	2	2	97	2	97	2	97	2	3	2	37	1	97	1	97	1	97	1	97	1	97	1	97	1	97	1	97	2	56	1	97	1	97	1	97	1
GO	117	116/67	26	3	2	2	2	2	2	2	1	2	2	1	2	97	2	97	2	97	2	5	1	97	1	97	1	97	1	97	1	97	1	97	1	97	1	97	1	97	1	97	1	97	1	97	1	97	1
GO	118	127/79	42	2	2	2	1	2	2	2	1	1	2	2	2	97	2	97	2	97	2	2	1	97	1	97	1	97	1	97	1	97	2	55	1	97	1	97	1	97	1	97	1	97	1	97	1	97	1
GO	119	117/73	28	2	2	1	2	2	2	2	2	2	2	2	2	97	2	97	2	97	2	5	1	97	1	97	1	97	1	97	2	63	1	97	1	97	1	97	2	63	1	97	1	97	1	97	1	97	1
GO	120	125/74	36	2	2	1	1	2	2	1	1	1	2	1	2	97	2	97	2	97	1	1	2	38	1	97	1	97	1	97	1	97	2	50	1	97	1	97	1	97	1	97	1	97	1	97	1	97	2
GO	121	110/70	38	2	2	2	1	2	2	2	1	2	2	2	2	97	2	97	2	97	2	2	1	97	1	97	1	97	1	97	1	97	1	97	1	97	1	97	1	97	1	97	2	60	1	97	1	97	1
GO	122	130/80	33	2	2	1	1	2	2	1	1	2	2	1	2	97	2	97	2	97	1	1	1	97	1	97	1	97	1	97	1	97	1	97	1	97	1	97	1	97	1	97	1	97	1	97	1	97	1
GO	123	139/96	38	1	2	1	2	1	2	2	1	2	2	2	2	97	2	97	2	97	2	3	1	97	1	97	1	97	1	97	1	97	1	97	1	97	1	97	1	97	2	42	1	97	2	9999	1	97	1
GO	124	138/87	39	1	2	2	1	2	2	2	1	2	2	2	2	97	2	97	2	97	2	2	1	97	1	97	2	75	1	97	1	97	1	97	1	97	2	68	1	97	1	97	1	97	1	97	1	97	1
GO	125	114/79	41	2	1	2	1	2	2	2	2	2	2	2	2	97	2	97	2	97	3	5	1	97	1	97	1	97	1	97	3	97	2	56	2	60	2	64	1	97	2	59	3	97	3	97	1	97	1
GO	126	119/70	30	2	2	2	1	2	2	2	1	1	2	2	2	97	2	97	2	97	5	1	1	97	1	97	1	97	1	97	1	97	1	97	1	97	1	97	1	97	1	97	1	97	1	97	1	97	1
GO	127	132/87	28	1	2	2	2	2	2	2	2	2	2	2	2	97	2	97	2	97	1	1	1	97	1	97	1	97	1	97	1	97	1	97	1	97	1	97	1	97	1	97	1	97	1	97	1	97	1
GO	128	135/85	41	2	2	2	1	2	2	1	1	1	1	2	2	97	2	97	2	97	2	1	3	97	3	97	3	97	3	97	3	97	3	97	3	97	3	97	3	97	3	97	3	97	3	97	3	97	3
GO	129	125/77	42	2	2	2	1	2	1	2	1	2	2	2	2	97	2	97	2	97	5	1	3	97	1	97	3	97	1	97	3	97	1	97	3	97	1	97	3	97	1	97	3	97	1	97	3	97	1
GO	130	159/98	52	3	1	1	1	2	2	1	1	1	1	2	2	97	2	97	2	97	5	5	1	97	1	97	1	97	1	97	1	97	1	97	2	70	1	97	1	97	1	97	1	97	1	97	1	97	1
GO	131	134/74	38	2	2	2	2	2	2	2	2	2	2	1	2	97	2	97	2	97	3	3	1	97	1	97	1	97	2	73	1	97	1	97	1	97	1	97	1	97	1	97	1	97	1	97	1	97	1
GO	132	137/100	44	2	2	1	1	2	1	1	2	2	2	2	2	97	1	40	2	97	2	2	2	56	1	97	2	56	1	97	2	50	2	60	1	97	1	97	1	97	2	66	1	97	1	97	2	60	1
GO	133	151/53	33	1	2	2	2	2	2	2	2	2	2	1	2	97	2	97	2	97	2	1	1	97	1	97	1	97	1	97	1	97	2	50	2	45	1	97	1	97	1	97	1	97	1	97	1	97	1
GO	134	143/93	43	2	1	1	1	2	2	1	1	2	3	1	2	97	2	97	2	97	5	3	1	97	1	97	1	97	1	97	3	97	3	97	1	97	1	97	3	97	3	97	3	97	3	97	1	97	1
GO	135	136/84	43	2	2	1	1	2	2	1	1	2	2	2	2	97	2	97	2	97	2	1	1	97	2	64	1	97	2	40	1	97	2	40	1	97	1	97	1	97	1	97	1	97	1	97	1	97	1
GO	136	135/85	54	2	1	1	2	1	2	2	2	2	2	2	2	97	2	97	2	97	2	2	2	64	3	97	1	97	3	97	1	97	3	97	1	97	1	97	1	97	1	97	1	97	1	97	1	97	1
GO	137	121/75	30	1	2	2	2	2	2	2	1	2	2	1	2	97	2	97	2	97	1	1	1	97	1	97	1	97	1	97	1	97	1	97	1	97	1	97	1	97	2	53	1	97	1	97	1	97	1
GO	138	128/80	33	2	2	2	2	2	2	2	2	2	2	1	2	97	2	97	2	97	1	1	1	97	1	97	1	97	1	97	1	97	2	58	1	97	1	97	1	97	1	97	1	97	1	97	1	97	1
GO	139	129/58	40	3	1	1	1	1	1	2	1	2	3	1	2	97	2	97	2	97	2	1	3	97	1	97	3	97	1	97	3	97	3	97	3	97	3	97	2	50	3	97	3	97	3	97	1	97	1
GO	140	100/60	36	3	2	2	1	1	2	2	1	2	1	1	2	97	2	97	2	97	2	5	1	97	1	97	1	97	1	97	1	97	1	97	1	97	1	97	1	97	1	97	1	97	1	97	1	97	1
GO	141	160/105	50	4	1	1	1	2	2	2	1	1	2	2	1	45	1	40	2	97	2	2	1	97	1	97	1	97	1	97	1	97	1	97	1	97	1	97	1	97	2	74	1	97	1	97	1	97	1
GO	142	136/75	27	2	2	2	2	2	2	2	2	2	2	2	2	97	2	97	2	97	2	3	1	97	1	97	1	97	1	97	1	97	1	97	1	97	1	97	1	97	1	97	1	97	1	97	1	97	1
GO	143	115/53	50	3	2	1	1	2	2	2	1	1	1	2	2	97	2	97	2	97	5	5	3	97	1	97	1	97	3	97	3	97	1	97	3	97	1	97	1	97	3	97	3	97	1	97	3	97	1
GO	144	139/85	31	2	3	3	3	3	3	3	3	3	3	3	2	97	2	97	2	97	3	3	1	97	1	97	1	97	1	97	1	97	1	97	1	97	1	97	1	97	1	97	1	97	1	97	1	97	1
GO	145	124/79	40	1	2	2	2	2	2	2	2	2	2	2	2	97	2	97	2	97	2	3	1	97	1	97	1	97	1	97	1	97	1	97	1	97	1	97	1	97	1	97	1	97	1	97	1	97	1
GO	146	120/67	42	2	2	2	1	2	2	2	2	2	2	2	2	97	2	97	2	97	3	5	1	97	1	97	1	97	1	97	1	97	1	97	1	97	1	97	1	97	1	97	2	65	1	97	1	97	1
GO	147	118/67	37	1	2	2	2	2	2	2	2	2	2	1	2	97	2	97	2	97	5	5	1	97	1	97	1	97	1	97	1	97	2	60	1	97	1	97	1	97	1	97	1	97	1	97	1	97	1
GO	148	108/73	36	2	2	1	1	2	2	2	2	2	2	2	2	97	2	97	2	97	2	1	1	97	1	97	1	97	3	97	1	97	3	97	1	97	2	9999	1	97	1	97	3	97	3	97	2	9999	1
GO	149	140/99	36	1	2	1	1	1	2	1	1	1	1	2	2	97	2	97	2	97	2	1	1	97	1	97	1	97	3	97	1	97	3	97	3	97	1	97	2	9999	1	97	1	97	3	97	3	97	3
GO	150	158/100	40	1	3	3	3	3	3	3	3	3	3	3	2	97	2	97	2	97	2	5	1	97	1	97	1	97	1	97	1	97	1	97	1	97	1	97	1	97	1	97	1	97	1	97	1	97	1
GO	151	99/56	38	1	2	2	2	2	2	2	2	2	2	2	2	97	2	97	2	97	5	5	1	97	1	97	1	97	1	97	1	97	1	97	1	97	1	97	1	97	1	97	1	97	1	97	1	97	1
GO	152	120/64	39	2	2	1	2	2	2	2	2	2	2	2	2	97	2	97	2	97	5	1	1	97	1	97	1	97	1	97	1	97	1	97	1	97	1	97	1	97	1	97	1	97	1	97	1	97	1
GO	153	149/85	31	1	2	1	1	1	2	2	1	2	2	2	2	97	2	97	2	97	2	1	1	97	1	97	1	97	1	97	1	97	1	97	2	52	1	97	2	52	1	97	1	97	1	97	1	97	1
GO	154	134/81	28	1	2	1	1	1	2	2	1	2	2	2	2	97	2	97	2	97	2	1	1	97	1	97	1	97	1	97	1	97	1	97	2	52	1	97	2	52	1	97	1	97	1	97	1	97	1
GO	155	108/51	33	1	2	2	2	2	2	2	1	2	2	2	2	97	2	97	2	97	2	1	1	97	1	97	1	97	1	97	1	97	1	97	2	52	1	97	2	52	1	97	1	97	1	97	1	97	1
GO	156	128/78	31	1	2	2	1	2	2	2	2	2	2	2	2	97	2	97	2	97	2	1	1	97	1	97	1	97	1	97	2	9999	3	97	1	97	1	97	3	97	2	9999	2	9999	3	97	1	97	1
GO	157	148/85	39	1	2	2	2	2	2	2	1	2	2	2	2	97	2	97	2	97	2	3	2	53	1	97	1	97	1	97	1	97	1	97	1	97	1	97	2	48	1	97	1	97	1	97	1	97	1
GO	158	81/57	32	1	2	2	1	2	2	2	1	2	2	2	2	97	2	97	2	97	2	1	1	97	1	97	1	97	1	97	1	97	1	97	1	97	1	97	1	97	1	97	1	97	1	97	1	97	1
GO	159	128/74	50	1	2	2	2	2	2	2	2	2	2	2	2	97	2	97	2	97	3	1	2	60	1	97	3	97	1	97	1	97	1	97	3	97	1	97	1	97	1	97	1	97	1	97	1	97	1
GO	160	125/75	39	2	2	2	1	2	1	2	1	2	2	1	2	97	2	97	2	97	2	2	1	97	2	57	1	97	1	97	1	97	1	97	1	97	1	97	1	97	1	97	1	97	2	60	1	97	2
GO	161	125/74	40	2	2	2	1	2	1	2	2	1	2	2	2	97	2	97	2	97	2	2	2	70	1	97	1	97	1	97	2	65	2	60	1	97	1	97	1	97	2	53	2	65	2	60	1	97	1
GO	162	128/97	43	1	3	1	1	2	2	2	2	2	2	1	2	97	2	97	2	97	2	1	2	70	1	97	1	97	3	97	1	97	3	97	3	97	1	97	1	97	1	97	3	97	3	97	1	97	3
GO	163	113/65	32	1	2	2	2	2	1	2	1	1	2	2	2	97	2	97	2	97	2	5	1	97	1	97	1	97	1	97	1	97	1	97	1	97	1	97	1	97	1	97	1	97	1	97	1	97	1
GO	164	135/97	39	1	2	1	1	2	2	2	1	2	2	2	2	97	2	97	2	97	2	5	2	58	1	97	3	97	3	97	3	97	3	97	3	97	3	97	3	97	2	60	3	97	3	97	1	97	2
GO	165	127/72	33	1	2	2	2	2	2	2	2	2	2	2	2	97	2	97	2	97	2	3	1	97	1	97	1	97	1	97	1	97	1	97	3	97	1	97	1	97	1	97	1	97	2	53	1	97	1
GO	166	145/78	29	4	1	1	2	2	1	2	1	2	2	1	2	97	1	8	2	97	3	5	2	50	1	97	1	97	1	97	1	97	2	52	1	97	2	66	1	97	1	97	1	97	1	97	1	97	2
GO	167	115/83	34	2	2	2	1	2	2	2	1	2	2	2	2	97	2	97	2	97	2	1	1	97	1	97	3	97	1	97	2	45	2	50	1	97	1	97	2	50	1	97	3	97	1	97	3	97	1
GO	168	99/50	25	1	2	1	1	2	2	2	2	2	2	2	2	97	2	97	2	97	3	1	3	97	1	97	1	97	1	97	1	97	1	97	1	97	1	97	1	97	1	97	1	97	1	97	1	97	1
GO	169	101/60	25	1	2	1	1	2	2	2	1	1	2	2	2	97	2	97	2	97	2	2	1	97	1	97	1	97	1	97	1	97	1	97	1	97	1	97	1	97	1	97	1	97	1	97	1	97	1
GO	170	134/80	40	1	2	2	1	2	2	2	1	1	2	2	2	97	2	97	2	97	2	2	1	97	1	97	1	97	1	97	3	97	2	59	2	58	1	97	1	97	2	59	3	97	1	97	1	97	1
GO	171	132/82	48	4	1	1	1	2	2	2	1	1	2	2	2	97	2	97	2	97	2	2	2	78	2	69	2	56	2	9999	1	97	2	30	1	97	1	97	1	97	1	97	1	97	2	30	2	60	2
GO	172	161/102	39	3	1	1	1	1	2	2	1	1	2	2	2	97	1	10	2	97	2	2	1	97	1	97	1	97	1	97	3	97	3	97	1	97	1	97	3	97	3	97	3	97	3	97	1	97	1
GO	173	139/77	43	1	2	2	2	2	2	2	1	2	2	1	2	97	2	97	2	97	2	1	1	97	1	97	1	97	1	97	1	97	1	97	1	97	1	97	1	97	1	97	3	97	3	97	1	97	1
GO	174	111/64	30	1	2	2	2	2	2	2	1	2	2	2	2	97	2	97	2	97	2	2	1	97	1	97	1	97	1	97	1	97	1	97	1	97	1	97	1	97	1	97	1	97	1	97	1	97	1
GO	175	145/88	51	3	2	2	1	2	2	2	2	1	2	2	2	97	2	97	2	97	4	1	1	97	1	97	1	97	1	97	1	97	1	97	1	97	1	97	1	97	1	97	1	97	1	97	1	97	1
GO	176	116/70	41	3	2	1	1	2	2	2	1	2	2	2	2	97	2	97	2	97	5	5	1	97	2	41	3	97	3	97	1	97	2	33	1	97	1	97	2	55	1	97	2	55	1	97	1	97	2
GO	177	113/53	25	1	2	2	2	2	2	2	2	2	2	2	2	97	2	97	2	97	2	2	1	97	1	97	1	97	1	97	2	45	1	97	1	97	1	97	2	47	1	97	1	97	1	97	2	40	1
GO	178	139/90	36	1	2	2	2	2	2	2	2	2	2	2	2	97	2	97	2	97	2	1	1	97	1	97	1	97	1	97	2	60	1	97	1	97	1	97	1	97	1	97	3	97	3	97	2	50	3
GO	179	128/70	34	4	1	2	2	2	2	1	1	2	1	1	2	97	2	97	2	97	2	1	1	97	1	97	1	97	1	97	1	97	2	52	1	97	1	97	1	97	1	97	1	97	1	97	1	97	1
GO	180	125/84	39	1	2	1	2	1	2	2	2	2	2	2	2	97	2	97	2	97	2	1	1	97	1	97	1	97	1	97	1	97	1	97	1	97	1	97	1	97	1	97	1	97	1	97	1	97	1
GO	181	163/86	49	3	1	1	1	2	2	2	1	1	1	1	2	97	2	97	2	97	3	5	1	97	1	97	1	97	1	97	1	97	1	97	1	97	1	97	1	97	1	97	1	97	1	97	1	97	1
GO	182	171/111	57	4	2	1	1	2	2	2	1	2	2	1	2	97	2	97	2	97	2	2	1	97	1	97	1	97	1	97	2	70	2	70	1	97	1	97	1	97	1	97	1	97	1	97	2	75	1
GO	183	152/98	40	1	2	2	2	2	2	2	2	2	2	2	2	97	2	97	2	97	2	5	1	97	1	97	1	97	1	97	1	97	1	97	2	45	1	97	1	97	1	97	3	97	3	97	1	97	1
GO	184	103/74	36	1	2	2	2	2	2	2	1	2	2	2	2	97	2	97	2	97	2	2	1	97	1	97	1	97	1	97	1	97	1	97	1	97	1	97	1	97	1	97	1	97	1	97	1	97	1
GO	185	105/59	42	2	2	1	2	2	1	2	1	2	2	1	2	97	2	97	2	97	2	1	1	97	1	97	1	97	1	97	1	97	1	97	1	97	1	97	1	97	1	97	1	97	1	97	1	97	1
GO	186	128/79	44	3	1	2	2	2	2	2	1	2	2	2	2	97	2	97	2	97	2	1	1	97	1	97	1	97	2	66	1	97	1	97	1	97	1	97	1	97	1	97	1	97	1	97	1	97	1
GO	187	114/81	26	1	2	2	2	2	2	2	1	2	2	2	2	97	2	97	2	97	2	2	1	97	1	97	1	97	1	97	1	97	1	97	1	97	1	97	1	97	1	97	1	97	1	97	1	97	1
GO	188	127/78	28	1	2	2	2	2	2	2	2	2	2	2	2	97	2	97	2	97	5	5	1	97	1	97	1	97	1	97	1	97	1	97	1	97	1	97	1	97	1	97	1	97	1	97	1	97	1
GO	189	108/67	26	1	2	2	2	2	2	2	2	2	2	2	2	97	2	97	2	97	2	1	1	97	1	97	1	97	1	97	1	97	1	97	1	97	1	97	1	97	1	97	1	97	1	97	1	97	1
GO	190	108/68	44	2	1	2	1	2	2	2	2	2	2	2	2	97	2	97	2	97	2	2	1	97	1	97	1	97	1	97	1	97	2	50	1	97	1	97	1	97	1	97	1	97	3	97	1	97	2
GO	191	134/83	39	2	2	1	1	2	2	2	1	2	2	2	2	97	2	97	2	97	3	1	1	97	1	97	2	70	1	97	1	97	2	42	2	70	1	97	1	97	2	42	2	70	1	97	1	97	3
GO	192	169/88	49	3	2	2	1	2	1	2	2	2	2	2	2	97	2	97	2	97	5	2	1	97	1	97	1	97	1	97	1	97	2	60	1	97	1	97	1	97	1	97	1	97	1	97	1	97	1
GO	193	135/85	46	1	2	2	1	2	2	2	2	2	2	2	2	97	2	97	2	97	2	1	1	97	1	97	1	97	1	97	2	55	2	60	1	97	1	97	2	55	1	97	1	97	1	97	1	97	1
GO	194	151/105	38	2	2	1	1	1	2	1	1	1	2	2	2	97	2	97	2	97	2	2	1	97	1	97	1	97	1	97	1	97	1	97	1	97	1	97	1	97	1	97	1	97	1	97	1	97	1
GO	195	115/75	52	2	2	2	2	2	2	2	2	2	2	2	2	97	2	97	2	97	2	3	1	97	1	97	1	97	1	97	1	97	1	97	1	97	1	97	1	97	1	97	1	97	1	97	1	97	1
GO	196	104/71	40	3	1	1	1	1	1	2	1	1	1	1	2	97	2	97	2	97	1	3	2	40	1	97	1	97	1	97	1	97	1	97	1	97	1	97	1	97	1	97	2	9999	1	97	1	97	1
GO	197	194/113	29	2	1	2	1	1	2	2	1	2	2	2	2	97	1	28	2	97	2	5	1	97	1	97	1	97	1	97	1	97	2	45	1	97	1	97	1	97	1	97	1	97	2	45	1	97	1
GO	198	137/84	29	2	2	2	1	2	2	2	2	2	2	2	2	97	2	97	2	97	1	5	1	97	1	97	1	97	1	97	1	97	1	97	1	97	1	97	1	97	1	97	1	97	1	97	1	97	1
GO	199	106/67	32	2	2	2	2	2	2	2	2	2	2	1	2	97	2	97	2	97	2	1	1	97	1	97	1	97	1	97	1	97	1	97	1	97	1	97	2	50	1	97	1	97	1	97	1	97	1
GO	200	116/68	34	5	1	2	2	2	2	2	1	2	2	2	1	30	1	30	2	97	2	2	2	60	1	97	2	60	1	97	2	60	1	97	1	97	1	97	2	50	2	50	1	97	1	97	1	97	1
GO	201	163/113	51	1	2	1	2	2	2	2	1	1	1	1	2	97	2	97	2	97	1	1	1	97	1	97	1	97	1	97	1	97	3	97	1	97	3	97	3	97	3	97	3	97	3	97	3	97	3
GO	202	87/52	32	1	2	2	2	2	2	2	1	1	2	1	2	97	2	97	2	97	2	2	1	97	1	97	1	97	1	97	1	97	2	9999	1	97	1	97	1	97	2	9999	2	9999	1	97	1	97	1
GO	203	120/80	30	2	1	1	1	2	1	2	2	2	1	1	2	97	2	97	2	97	1	5	1	97	1	97	1	97	1	97	1	97	2	45	1	97	1	97	1	97	1	97	1	97	1	97	1	97	1
GO	204	135/84	29	2	2	2	2	2	2	2	2	2	2	2	2	97	2	97	2	97	5	5	2	60	1	97	1	97	1	97	1	97	1	97	1	97	2	30	1	97	1	97	1	97	2	30	1	97	2
GO	205	114/64	31	3	2	1	1	2	2	2	2	2	2	1	2	97	2	97	2	97	5	2	1	97	1	97	1	97	1	97	1	97	1	97	1	97	1	97	1	97	1	97	3	97	3	97	1	97	1
GO	206	132/78	43	1	2	2	2	2	2	2	2	2	2	2	2	97	2	97	2	97	1	1	1	97	1	97	1	97	1	97	1	97	1	97	1	97	1	97	1	97	1	97	1	97	1	97	1	97	1
GO	207	103/70	51	2	2	1	1	1	1	1	1	1	1	1	2	97	2	97	2	97	5	3	1	97	1	97	1	97	3	97	1	97	1	97	1	97	1	97	1	97	1	97	3	97	3	97	1	97	1
GO	208	108/72	54	2	2	1	1	1	1	2	1	1	3	1	2	97	2	97	2	97	5	3	3	97	1	97	1	97	3	97	1	97	1	97	1	97	1	97	1	97	1	97	3	97	3	97	1	97	1
GO	209	111/66	38	2	2	2	2	2	2	2	1	2	2	2	2	97	2	97	2	97	2	2	1	97	1	97	1	97	1	97	1	97	1	97	1	97	1	97	1	97	1	97	1	97	2	56	1	97	1
GO	210	120/80	29	1	2	1	1	2	2	2	2	2	2	2	2	97	2	97	2	97	2	3	1	97	1	97	1	97	1	97	1	97	3	97	1	97	1	97	1	97	1	97	1	97	3	97	1	97	1
GO	211	148/85	28	2	3	2	2	2	2	2	1	2	2	1	2	97	2	97	2	97	2	1	1	97	1	97	3	97	1	97	3	97	3	97	1	97	1	97	1	97	1	97	3	97	3	97	1	97	1
GO	212	108/68	37	1	2	2	2	2	2	2	2	2	2	2	2	97	2	97	2	97	5	5	3	97	3	97	3	97	3	97	3	97	3	97	3	97	3	97	3	97	3	97	3	97	3	97	3	97	3
GO	213	145/84	37	2	2	1	2	2	2	2	1	2	2	2	2	97	2	97	2	97	2	2	1	97	1	97	2	70	1	97	1	97	1	97	1	97	2	59	1	97	1	97	1	97	1	97	1	97	1
GO	214	125/70	40	3	2	1	1	2	2	2	3	2	2	2	2	97	2	97	2	97	2	2	1	97	1	97	1	97	1	97	1	97	2	76	1	97	1	97	1	97	1	97	1	97	1	97	1	97	1
GO	215	125/74	39	4	1	1	1	1	2	2	1	1	1	2	2	97	2	97	2	97	5	5	3	97	1	97	3	97	1	97	3	97	2	9999	3	97	1	97	3	97	2	9999	3	97	1	97	3	97	2
GO	216	147/94	33	3	2	1	1	1	2	2	2	1	2	2	2	97	2	97	2	97	5	5	1	97	1	97	1	97	1	97	2	9999	1	97	2	9999	1	97	2	9999	1	97	2	9999	1	97	2	9999	1
GO	217	152/70	40	5	2	2	1	2	1	2	2	2	2	2	2	97	2	97	2	97	2	5	1	97	1	97	1	97	2	50	3	97	1	97	1	97	1	97	1	97	1	97	1	97	1	97	1	97	1
GO	218	114/73	34	1	1	2	2	2	2	2	2	2	2	2	2	97	2	97	2	97	5	5	1	97	1	97	2	45	1	97	1	97	1	97	1	97	1	97	1	97	1	97	1	97	1	97	1	97	1
GO	219	122/83	34	2	2	2	2	2	2	2	1	2	2	2	2	97	2	97	2	97	2	2	1	97	1	97	1	97	1	97	1	97	1	97	1	97	1	97	1	97	1	97	1	97	1	97	1	97	1
GO	220	130/80	36	1	2	2	2	2	2	2	2	2	2	2	2	97	2	97	2	97	4	4	1	97	1	97	1	97	1	97	1	97	1	97	1	97	1	97	1	97	1	97	1	97	1	97	1	97	1
GO	221	125/70	42	1	2	2	2	2	2	2	1	2	2	2	2	97	2	97	2	97	4	4	1	97	1	97	1	97	1	97	1	97	1	97	1	97	1	97	1	97	1	97	1	97	1	97	1	97	1
GO	222	130/70	53	2	2	2	2	2	1	2	2	2	2	2	2	97	1	45	2	97	2	2	1	97	1	97	1	97	1	97	1	97	1	97	1	97	1	97	1	97	1	97	1	97	1	97	1	97	1
GO	223	125/70	33	1	2	2	2	2	2	2	2	2	2	1	2	97	2	97	2	97	2	5	1	97	1	97	1	97	1	97	1	97	1	97	1	97	1	97	1	97	1	97	1	97	1	97	1	97	1
GO	224	104/60	27	1	2	2	2	2	2	2	2	2	2	2	2	97	2	97	2	97	3	5	1	97	1	97	1	97	1	97	1	97	1	97	1	97	1	97	1	97	1	97	1	97	1	97	1	97	1
GO	225	140/81	33	1	2	2	2	2	2	2	2	2	2	2	2	97	2	97	2	97	5	5	1	97	1	97	1	97	1	97	1	97	1	97	2	60	1	97	1	97	1	97	1	97	1	97	1	97	2
GO	226	118/63	39	1	2	2	2	2	2	2	2	2	2	2	2	97	2	97	2	97	2	3	1	97	1	97	1	97	1	97	3	97	3	97	1	97	1	97	1	97	1	97	3	97	1	97	2	50	1
GO	227	120/80	37	2	2	2	2	2	2	2	2	1	1	1	2	97	2	97	2	97	2	2	1	97	1	97	1	97	1	97	1	97	1	97	1	97	1	97	1	97	1	97	1	97	1	97	1	97	1
GO	228	130/90	38	1	2	2	2	2	2	2	2	2	2	2	2	97	2	97	2	97	2	2	1	97	1	97	1	97	1	97	1	97	1	97	1	97	1	97	1	97	1	97	1	97	1	97	1	97	1
GO	229	130/87	34	2	1	2	1	1	2	2	1	1	1	1	2	97	1	14	2	97	2	2	1	97	2	54	1	97	1	97	1	97	2	54	1	97	1	97	2	49	1	97	1	97	1	97	1	97	1
GO	230	120/80	42	1	2	2	2	2	2	2	1	2	2	2	2	97	2	97	2	97	5	1	1	97	3	97	1	97	3	97	1	97	3	97	1	97	3	97	1	97	3	97	1	97	3	97	1	97	3
GO	231	125/95	36	2	2	2	1	2	2	2	2	2	2	2	2	97	2	97	2	97	1	1	1	97	1	97	1	97	1	97	1	97	1	97	1	97	1	97	1	97	1	97	1	97	1	97	1	97	1
GO	232	130/100	39	1	2	2	2	2	2	2	1	2	2	2	2	97	2	97	2	97	5	5	1	97	1	97	1	97	1	97	1	97	1	97	1	97	1	97	1	97	1	97	1	97	1	97	1	97	1
GO	233	120/70	31	1	2	2	3	2	2	2	1	2	2	1	2	97	2	97	2	97	5	4	1	97	1	97	1	97	1	97	1	97	1	97	1	97	1	97	1	97	1	97	1	97	1	97	1	97	1
GO	234	135/80	32	2	2	2	2	2	2	2	1	2	2	1	2	97	2	97	2	97	5	4	1	97	1	97	1	97	1	97	1	97	1	97	1	97	1	97	1	97	1	97	1	97	1	97	1	97	1
GR	1	106/77	27	3	2	2	2	2	1	2	1	1	2	2	2	97	2	97	2	97	2	3	1	97	1	97	1	97	2	50	1	97	2	40	1	97	1	97	1	97	1	97	1	97	3	97	1	97	1
GR	2	119/70	26	1	2	2	2	2	2	2	2	2	2	2	2	97	2	97	2	97	2	1	1	97	2	55	1	97	2	50	1	97	1	97	1	97	1	97	1	97	1	97	1	97	1	97	1	97	1
GR	3	114/85	36	1	2	2	1	1	2	2	1	2	2	2	2	97	2	97	2	97	2	2	3	97	1	97	3	97	3	97	3	97	2	52	3	97	1	97	3	97	1	97	3	97	2	56	3	97	1
GR	4	144/83	51	3	2	1	1	2	2	1	3	1	1	2	2	97	2	97	2	97	2	3	3	97	2	63	3	97	3	97	3	97	3	97	3	97	1	97	3	97	3	97	3	97	3	97	3	97	1
GR	5	128/85	33	2	2	1	1	2	2	2	1	2	2	2	2	97	2	97	2	97	2	3	1	97	1	97	3	97	1	97	2	40	2	46	1	97	2	50	1	97	1	97	3	97	3	97	1	97	2
GR	6	171/102	49	2	2	2	1	2	1	2	1	2	2	2	2	97	2	97	2	97	4	5	1	97	1	97	1	97	1	97	1	97	1	97	1	97	1	97	1	97	1	97	1	97	1	97	1	97	1
GR	7	139/93	45	2	2	2	2	2	2	2	2	1	2	1	2	97	2	97	2	97	4	5	2	50	1	97	1	97	1	97	2	44	1	97	1	97	1	97	1	97	1	97	3	97	3	97	1	97	1
GR	8	115/67	32	2	2	1	1	2	2	2	1	2	2	2	2	97	1	30	2	97	2	1	3	97	1	97	3	97	1	97	2	50	1	97	1	97	1	97	1	97	1	97	1	97	1	97	1	97	1
GR	9	138/73	46	1	2	2	2	2	2	2	2	1	2	2	2	97	2	97	2	97	4	5	2	70	1	97	2	70	1	97	3	97	3	97	1	97	1	97	1	97	1	97	3	97	3	97	1	97	1
GR	10	117/73	45	3	2	1	2	2	2	1	1	1	1	2	2	97	2	97	2	97	3	5	1	97	1	97	1	97	2	70	1	97	2	67	2	72	1	97	1	97	1	97	1	97	3	97	1	97	2
GR	11	129/80	34	3	1	1	1	2	2	2	1	1	1	2	2	97	1	34	1	34	2	2	1	97	3	97	3	97	3	97	2	50	3	97	1	97	2	57	2	50	3	97	2	50	3	97	2	50	3
GR	12	117/70	39	2	2	2	1	1	2	2	1	2	2	2	2	97	2	97	2	97	2	3	1	97	1	97	1	97	2	50	1	97	2	50	1	97	1	97	1	97	2	50	1	97	2	50	1	97	2
GR	13	178/115	40	3	2	2	2	2	2	2	2	2	2	2	2	97	1	35	2	97	2	2	1	97	1	97	1	97	1	97	1	97	2	50	1	97	1	97	1	97	1	97	1	97	1	97	1	97	1
GR	14	115/69	36	1	2	2	2	2	2	2	1	2	2	2	2	97	2	97	2	97	3	1	1	97	1	97	1	97	1	97	1	97	1	97	1	97	1	97	1	97	1	97	1	97	1	97	1	97	1
GR	15	175/88	49	3	1	1	1	2	1	2	1	2	2	1	2	97	2	97	2	97	2	5	2	72	1	97	1	97	1	97	3	97	2	78	1	97	1	97	1	97	1	97	3	97	3	97	1	97	1
GR	16	153/81	40	1	2	2	2	2	2	2	1	2	2	2	2	97	1	37	2	97	2	5	1	97	1	97	1	97	1	97	3	97	2	57	1	97	1	97	1	97	2	59	3	97	3	97	1	97	1
GR	17	163/95	50	3	1	2	1	1	2	2	1	1	2	2	2	97	2	97	2	97	2	5	3	97	2	70	3	97	2	65	3	97	2	50	3	97	1	97	3	97	1	97	3	97	2	65	3	97	1
GR	18	118/82	30	1	1	2	1	2	2	2	1	2	1	1	2	97	2	97	2	97	3	3	1	97	1	97	3	97	3	97	3	97	3	97	1	97	1	97	1	97	1	97	3	97	3	97	1	97	1
GR	19	132/93	33	2	1	2	1	2	2	2	1	2	2	2	2	97	2	97	2	97	3	3	1	97	1	97	2	73	3	97	3	97	3	97	1	97	1	97	1	97	1	97	3	97	1	97	1	97	1
GR	20	90/66	46	4	1	1	1	1	1	1	1	1	1	1	2	97	2	97	2	97	2	5	1	97	1	97	1	97	1	97	3	97	3	97	2	87	2	84	1	97	2	80	3	97	3	97	1	97	2
GR	21	106/66	40	4	1	1	1	1	2	2	1	1	1	2	2	97	2	97	2	97	1	2	2	68	1	97	1	97	1	97	1	97	1	97	1	97	1	97	1	97	1	97	3	97	3	97	1	97	1
GR	22	127/74	45	4	1	1	1	1	2	2	1	2	2	1	1	42	2	97	2	97	1	1	1	97	2	72	1	97	2	60	1	97	2	60	1	97	1	97	1	97	1	97	3	97	3	97	1	97	1
GR	23	107/66	37	3	1	1	2	2	2	2	2	1	1	1	2	97	2	97	2	97	3	2	2	60	1	97	3	97	3	97	1	97	1	97	1	97	1	97	1	97	1	97	3	97	3	97	1	97	1
GR	24	130/94	46	5	1	2	2	2	2	2	2	1	2	2	2	97	2	97	2	97	2	3	1	97	1	97	3	97	3	97	2	75	3	97	1	97	1	97	1	97	1	97	3	97	3	97	1	97	1
GR	25	140/90	39	1	2	2	1	2	1	2	2	2	2	2	2	97	2	97	2	97	2	2	1	97	1	97	1	97	1	97	1	97	1	97	1	97	1	97	1	97	1	97	1	97	1	97	1	97	1
GR	26	124/75	53	3	2	1	1	2	2	2	2	1	2	2	2	97	2	97	2	97	2	4	2	52	1	97	1	97	1	97	1	97	1	97	1	97	1	97	1	97	2	80	1	97	1	97	1	97	1
GR	27	111/71	29	1	2	2	1	2	2	2	1	2	2	2	2	97	2	97	2	97	2	5	1	97	1	97	1	97	1	97	1	97	1	97	1	97	1	97	1	97	2	48	3	97	3	97	1	97	1
GR	28	124/84	50	3	2	1	1	2	2	2	1	1	2	2	2	97	1	35	2	97	2	5	1	97	1	97	1	97	2	60	1	97	2	50	1	97	1	97	1	97	1	97	3	97	3	97	1	97	2
GR	29	138/87	51	3	2	2	2	2	2	2	1	1	2	2	2	97	2	97	2	97	2	5	1	97	2	50	3	97	3	97	3	97	3	97	1	97	3	97	3	97	3	97	3	97	3	97	1	97	1
GR	30	140/76	39	1	2	2	2	2	2	2	1	2	2	2	2	97	2	97	2	97	3	1	1	97	1	97	1	97	1	97	2	48	1	97	1	97	1	97	1	97	1	97	1	97	1	97	1	97	2
GR	31	111/70	31	1	2	2	2	2	1	2	1	2	2	2	2	97	2	97	2	97	3	1	1	97	1	97	1	97	1	97	1	97	1	97	1	97	1	97	1	97	1	97	3	97	3	97	1	97	2
GR	32	125/81	49	1	2	1	2	2	1	2	2	2	2	2	2	97	2	97	2	97	3	1	1	97	1	97	2	60	1	97	3	97	1	97	1	97	1	97	1	97	1	97	3	97	3	97	1	97	1
GR	33	127/94	36	1	1	2	1	2	2	2	1	2	2	2	2	97	2	97	2	97	3	5	1	97	2	46	1	97	1	97	1	97	1	97	1	97	1	97	1	97	1	97	1	97	1	97	1	97	1
GR	34	95/62	46	4	2	1	1	2	1	1	1	1	2	2	2	97	2	97	2	97	2	3	1	97	1	97	1	97	2	35	1	97	2	40	1	97	1	97	1	97	1	97	1	97	2	40	1	97	1
GR	35	110/75	36	4	1	1	1	1	1	2	1	2	2	2	2	97	2	97	2	97	2	2	1	97	1	97	2	44	1	97	1	97	1	97	1	97	2	52	1	97	1	97	1	97	1	97	1	97	1
GR	36	132/76	43	2	2	2	1	2	2	2	1	1	2	2	2	97	1	42	2	97	2	3	1	97	1	97	1	97	1	97	1	97	2	65	1	97	1	97	1	97	1	97	1	97	1	97	1	97	1
GR	37	130/90	44	3	1	1	1	2	1	2	1	1	2	2	2	97	1	33	2	97	2	3	1	97	1	97	1	97	2	40	1	97	1	97	1	97	1	97	1	97	1	97	1	97	2	68	1	97	1
GR	38	144/67	50	2	2	2	1	2	2	2	2	2	1	2	2	97	2	97	2	97	2	5	1	97	1	97	1	97	1	97	2	70	2	60	1	97	1	97	1	97	2	60	1	97	1	97	1	97	1
GR	39	113/74	45	1	2	1	2	2	2	2	2	2	2	2	2	97	2	97	2	97	2	3	1	97	2	62	1	97	2	62	1	97	2	62	1	97	1	97	2	67	1	97	1	97	1	97	1	97	1
GR	40	128/60	28	1	2	2	2	2	2	2	1	2	2	2	2	97	2	97	2	97	3	5	1	97	1	97	1	97	1	97	1	97	1	97	1	97	1	97	1	97	1	97	1	97	1	97	1	97	1
GR	41	108/80	28	1	2	1	1	2	2	2	2	2	2	1	2	97	2	97	2	97	2	1	2	33	1	97	1	97	1	97	2	31	1	97	2	55	1	97	1	97	1	97	1	97	1	97	1	97	1
GR	42	140/81	44	2	1	1	1	2	1	2	1	1	1	2	2	97	2	97	2	97	2	4	1	97	1	97	1	97	1	97	1	97	1	97	1	97	1	97	1	97	1	97	1	97	1	97	1	97	1
GR	43	138/81	35	1	2	2	1	2	2	2	1	1	2	2	2	97	2	97	2	97	3	1	1	97	1	97	1	97	1	97	1	97	1	97	1	97	1	97	1	97	1	97	3	97	1	97	1	97	1
GR	44	129/85	43	1	2	2	2	2	1	2	1	2	2	2	2	97	2	97	2	97	2	3	1	97	1	97	2	55	1	97	1	97	2	45	1	97	2	75	1	97	1	97	1	97	2	45	1	97	1
GR	45	113/60	33	1	2	2	1	2	2	2	2	2	2	2	2	97	2	97	2	97	3	1	1	97	1	97	1	97	1	97	1	97	1	97	1	97	1	97	1	97	1	97	1	97	1	97	1	97	1
GR	46	201/102	51	3	1	1	1	2	2	2	1	1	1	1	2	97	2	97	2	97	2	2	1	97	1	97	2	65	1	97	1	97	2	75	1	97	1	97	1	97	2	82	3	97	1	97	1	97	2
GR	47	146/84	54	3	1	1	1	2	2	2	1	1	2	2	2	97	1	50	2	97	2	2	1	97	1	97	2	60	1	97	2	62	2	60	1	97	1	97	2	65	1	97	3	97	3	97	1	97	1
GR	48	129/70	52	3	2	1	1	2	2	1	1	1	2	2	2	97	2	97	2	97	2	2	1	97	1	97	1	97	1	97	1	97	1	97	1	97	1	97	1	97	1	97	1	97	1	97	1	97	1
GR	49	111/66	30	2	2	2	2	2	2	2	2	1	2	2	2	97	2	97	2	97	3	5	1	97	1	97	1	97	1	97	1	97	1	97	1	97	1	97	1	97	1	97	1	97	1	97	1	97	1
GR	50	118/73	34	2	2	2	2	2	2	1	1	2	2	2	2	97	2	97	2	97	2	3	1	97	1	97	1	97	1	97	2	55	2	50	1	97	1	97	1	97	2	55	3	97	3	97	1	97	1
GR	51	136/94	44	2	2	1	1	2	2	2	2	1	2	2	2	97	2	97	2	97	3	1	1	97	1	97	1	97	1	97	1	97	1	97	1	97	1	97	2	61	2	65	2	59	3	97	1	97	2
GR	52	131/95	47	2	2	2	1	2	2	2	1	1	2	2	2	97	1	47	2	97	2	5	1	97	1	97	2	60	1	97	2	58	1	97	1	97	1	97	1	97	1	97	1	97	1	97	1	97	1
GR	53	150/100	36	3	1	2	1	2	2	2	2	2	1	2	2	97	1	34	2	97	2	3	2	45	1	97	2	45	1	97	2	45	1	97	1	97	1	97	1	97	2	60	3	97	3	97	1	97	1
GR	54	125/90	45	3	2	2	1	2	2	2	1	1	2	2	2	97	2	97	2	97	2	1	1	97	2	76	1	97	1	97	1	97	1	97	1	97	1	97	1	97	1	97	1	97	1	97	1	97	1
GR	55	130/97	46	4	2	1	1	1	2	2	1	2	2	2	2	97	1	31	2	97	2	2	1	97	1	97	1	97	1	97	2	58	1	97	1	97	1	97	1	97	1	97	1	97	1	97	2	50	1
GR	56	133/91	30	3	2	1	1	2	2	2	2	1	2	2	2	97	2	97	2	97	5	5	2	64	1	97	1	97	1	97	1	97	2	45	1	97	1	97	1	97	1	97	1	97	1	97	1	97	1
GR	57	122/86	50	3	2	1	1	2	2	2	1	2	2	2	2	97	2	97	2	97	2	2	1	97	1	97	3	97	3	97	2	65	2	70	3	97	1	97	1	97	1	97	2	65	3	97	1	97	1
GR	58	163/88	54	3	1	1	1	2	2	2	1	1	2	2	2	97	1	42	2	97	2	3	1	97	1	97	1	97	1	97	1	97	2	70	1	97	1	97	1	97	1	97	3	97	3	97	1	97	1
GR	59	146/79	44	1	2	2	2	2	2	2	2	2	2	2	2	97	2	97	2	97	2	1	1	97	1	97	1	97	1	97	1	97	1	97	1	97	1	97	1	97	1	97	1	97	1	97	1	97	1
GR	60	131/70	54	3	1	1	1	1	1	2	2	1	2	2	2	97	2	97	2	97	2	3	1	97	1	97	1	97	1	97	1	97	2	40	1	97	1	97	1	97	3	97	1	97	3	97	1	97	2
GR	61	115/57	30	2	2	1	1	2	1	2	1	1	2	2	2	97	2	97	2	97	2	1	2	50	1	97	1	97	1	97	1	97	1	97	1	97	1	97	1	97	1	97	3	97	3	97	1	97	1
GR	62	127/80	52	5	2	1	1	2	2	2	1	1	1	2	2	97	2	97	2	97	5	5	1	97	1	97	1	97	1	97	1	97	1	97	1	97	1	97	2	50	1	97	3	97	2	60	1	97	1
GR	63	111/74	45	3	1	2	1	2	2	1	2	1	2	2	2	97	2	97	2	97	2	2	1	97	1	97	1	97	2	59	2	62	2	59	1	97	1	97	1	97	1	97	1	97	1	97	1	97	1
GR	64	159/88	42	2	2	2	1	1	1	2	2	2	2	2	2	97	2	97	2	97	2	5	1	97	1	97	1	97	1	97	1	97	1	97	1	97	1	97	1	97	1	97	1	97	1	97	1	97	1
GR	65	160/81	50	4	1	1	1	1	2	1	1	1	1	1	2	97	2	97	2	97	3	4	1	97	1	97	1	97	1	97	3	97	2	50	1	97	1	97	2	60	1	97	3	97	3	97	1	97	1
GR	66	155/96	51	3	1	1	1	2	2	2	1	2	2	2	2	97	1	40	2	97	2	2	1	97	1	97	1	97	1	97	1	97	2	84	1	97	1	97	1	97	1	97	1	97	1	97	1	97	1
GR	67	142/80	30	1	2	2	1	2	2	2	1	2	2	2	2	97	2	97	2	97	2	1	1	97	1	97	1	97	1	97	1	97	3	97	1	97	1	97	1	97	1	97	1	97	1	97	1	97	1
GR	68	122/74	35	2	2	2	2	2	2	2	1	2	2	2	2	97	2	97	2	97	2	3	1	97	1	97	1	97	1	97	1	97	2	40	1	97	1	97	1	97	1	97	1	97	1	97	1	97	1
GR	69	137/78	29	1	2	2	2	2	2	2	1	2	2	2	2	97	2	97	2	97	3	1	3	97	1	97	3	97	1	97	3	97	2	49	3	97	1	97	3	97	1	97	3	97	1	97	3	97	1
GR	70	158/101	54	3	1	1	2	2	2	2	1	1	2	2	2	97	2	97	2	97	4	1	1	97	1	97	1	97	2	55	1	97	2	55	1	97	1	97	1	97	1	97	1	97	1	97	1	97	1
GR	71	127/86	49	2	2	1	1	1	2	2	1	2	2	2	2	97	2	97	2	97	2	3	1	97	1	97	1	97	1	97	1	97	2	60	2	76	1	97	1	97	2	67	3	97	3	97	1	97	2
GR	72	131/83	45	3	1	1	1	1	2	2	1	1	1	2	2	97	1	44	1	43	2	2	3	97	1	97	3	97	1	97	3	97	2	58	3	97	1	97	3	97	2	58	3	97	3	97	3	97	1
GR	73	141/88	40	2	2	1	1	2	2	2	1	2	2	2	2	97	2	97	2	97	3	1	1	97	1	97	1	97	1	97	1	97	2	72	1	97	1	97	1	97	1	97	1	97	1	97	1	97	1
GR	74	117/73	29	1	1	2	1	2	2	2	1	2	2	2	2	97	2	97	2	97	3	1	1	97	1	97	1	97	1	97	2	54	1	97	1	97	1	97	1	97	1	97	1	97	1	97	1	97	1
GR	75	132/84	34	1	2	2	1	2	2	2	1	2	2	2	2	97	2	97	2	97	2	1	1	97	1	97	1	97	1	97	1	97	1	97	1	97	1	97	1	97	1	97	1	97	1	97	1	97	1
GR	76	107/70	38	2	2	2	1	2	2	2	2	2	2	1	2	97	2	97	2	97	3	1	1	97	2	68	1	97	1	97	1	97	1	97	1	97	1	97	1	97	1	97	1	97	1	97	1	97	1
GR	77	173/105	43	2	2	2	1	2	2	2	1	2	2	1	2	97	1	33	2	97	2	2	1	97	1	97	1	97	1	97	1	97	2	40	2	60	1	97	1	97	1	97	1	97	1	97	2	60	2
GR	78	161/101	34	1	2	2	2	2	2	2	2	2	2	2	2	97	2	97	2	97	2	3	1	97	1	97	1	97	1	97	2	55	1	97	1	97	1	97	1	97	1	97	1	97	1	97	3	97	3
LS	1	124/78	46	2	2	1	2	2	2	2	2	2	2	1	2	97	2	97	2	97	3	1	1	97	1	97	1	97	1	97	1	97	99	9999	2	73	1	97	2	65	1	97	2	60	2	60	1	97	1
LS	2	159/84	43	2	2	2	2	2	2	2	1	2	2	2	2	97	1	28	2	97	2	2	1	97	1	97	1	97	1	97	2	40	2	61	2	40	1	97	1	97	1	97	1	97	2	60	1	97	2
LS	3	124/81	52	2	1	1	1	2	1	2	1	1	1	2	2	97	2	97	2	97	2	2	1	97	1	97	1	97	1	97	2	82	2	76	1	97	1	97	1	97	1	97	2	75	2	70	1	97	1
LS	4	131/92	39	2	2	2	1	2	2	2	1	2	1	2	2	97	2	97	2	97	3	1	1	97	1	97	1	97	1	97	2	60	1	97	1	97	1	97	1	97	1	97	3	97	3	97	1	97	1
LS	5	134/90	42	1	2	1	1	2	2	1	1	1	2	2	2	97	2	97	2	97	2	2	2	37	1	97	99	9999	3	97	99	9999	3	97	1	97	1	97	1	97	1	97	1	97	1	97	1	97	2
LS	6	104/63	53	2	2	1	1	2	1	1	1	2	2	2	2	97	2	97	2	97	2	1	1	97	1	97	1	97	1	97	1	97	1	97	1	97	1	97	1	97	1	97	3	97	3	97	1	97	1
LS	7	161/90	48	4	1	1	1	1	2	1	1	2	1	2	2	97	1	19	2	97	2	2	1	97	1	97	1	97	3	97	1	97	3	97	1	97	2	72	1	97	2	60	3	97	3	97	1	97	1
LS	8	162/85	40	1	2	3	1	2	2	2	1	2	2	2	2	97	2	97	2	97	2	1	1	97	1	97	1	97	2	60	1	97	2	55	1	97	1	97	1	97	2	50	3	97	3	97	2	50	1
LS	9	142/101	41	5	2	2	1	2	2	1	1	1	1	1	2	97	2	97	2	97	5	1	1	97	1	97	1	97	1	97	3	97	3	97	1	97	1	97	1	97	2	65	3	97	3	97	1	97	1
LS	10	117/86	39	2	2	2	2	1	1	2	2	2	1	2	2	97	2	97	2	97	2	1	1	97	1	97	3	97	3	97	2	60	2	62	1	97	1	97	1	97	1	97	3	97	3	97	1	97	2
LS	11	139/83	35	1	1	2	2	1	2	2	1	1	2	2	2	97	2	97	2	97	3	1	1	97	1	97	1	97	1	97	2	50	1	97	2	50	1	97	1	97	1	97	3	97	3	97	1	97	1
LS	12	113/76	36	2	2	1	1	2	1	1	1	1	2	2	2	97	2	97	2	97	3	1	1	97	1	97	1	97	2	63	1	97	1	97	1	97	1	97	1	97	1	97	2	62	1	97	2	55	1
LS	13	115/75	46	5	1	1	1	2	2	2	1	1	1	2	2	97	2	97	2	97	5	3	1	97	1	97	3	97	3	97	3	97	3	97	1	97	1	97	1	97	1	97	3	97	3	97	1	97	1
LS	14	143/73	50	3	2	1	1	2	2	2	1	2	2	2	2	97	2	97	2	97	2	1	1	97	1	97	99	9999	2	76	1	97	2	79	1	97	1	97	1	97	1	97	1	97	1	97	1	97	1
LS	15	113/60	36	1	2	2	1	2	2	2	1	2	2	2	2	97	2	97	2	97	2	5	1	97	1	97	1	97	1	97	1	97	1	97	1	97	1	97	1	97	1	97	3	97	1	97	1	97	2
LS	16	124/81	38	1	2	2	2	2	2	2	1	1	2	2	2	97	2	97	2	97	4	1	1	97	1	97	1	97	1	97	1	97	1	97	1	97	1	97	1	97	1	97	1	97	1	97	2	40	2
LS	17	114/71	33	3	2	2	1	2	2	2	1	2	2	1	2	97	2	97	2	97	2	1	1	97	1	97	1	97	1	97	2	60	1	97	1	97	1	97	2	60	2	60	2	60	3	97	2	60	1
LS	18	109/74	39	2	1	1	1	2	2	2	1	2	2	2	1	25	2	97	2	97	2	1	2	45	2	70	1	97	1	97	2	45	2	50	2	60	1	97	2	50	1	97	2	50	1	97	2	45	2
LS	19	131/89	50	2	2	1	1	2	2	1	1	2	2	2	2	97	2	97	2	97	1	1	1	97	1	97	1	97	3	97	1	97	1	97	1	97	1	97	1	97	1	97	1	97	1	97	1	97	1
LS	20	165/105	36	1	2	1	1	2	2	2	1	2	2	2	2	97	2	97	2	97	2	2	1	97	1	97	1	97	1	97	1	97	1	97	1	97	1	97	2	42	1	97	2	36	2	45	2	32	2
LS	21	128/74	42	2	3	1	1	2	2	1	2	2	2	2	2	97	2	97	2	97	2	1	1	97	2	45	1	97	3	97	3	97	1	97	1	97	2	30	1	97	1	97	1	97	3	97	1	97	2
LS	22	124/71	38	3	2	2	1	2	2	2	1	2	1	2	2	97	2	97	2	97	4	1	1	97	1	97	1	97	1	97	3	97	3	97	1	97	1	97	1	97	1	97	1	97	1	97	1	97	1
LS	23	125/80	39	1	2	2	2	2	2	2	2	2	2	2	2	97	2	97	2	97	2	1	1	97	1	97	1	97	2	59	1	97	2	59	1	97	1	97	1	97	1	97	1	97	3	97	1	97	1
LS	24	111/60	50	2	2	1	1	2	2	2	1	2	2	2	2	97	2	97	2	97	2	2	1	97	1	97	1	97	1	97	2	80	2	70	2	78	1	97	2	83	1	97	2	60	1	97	1	97	1
LS	25	152/103	43	2	2	2	1	2	2	2	1	2	2	2	2	97	2	97	2	97	2	1	1	97	1	97	1	97	1	97	2	70	2	55	1	97	1	97	1	97	1	97	3	97	2	55	2	60	2
LS	26	140/94	40	1	1	1	1	1	2	1	1	2	2	2	2	97	1	36	2	97	2	2	1	97	1	97	3	97	1	97	1	97	2	55	1	97	1	97	1	97	1	97	1	97	1	97	2	68	2
LS	27	93/59	43	3	2	1	1	2	2	2	1	1	1	1	2	97	2	97	2	97	2	1	1	97	1	97	3	97	3	97	2	65	2	64	1	97	1	97	1	97	1	97	1	97	1	97	1	97	1
LS	28	109/72	43	3	3	1	1	2	2	2	2	2	2	2	2	97	2	97	2	97	2	3	1	97	1	97	1	97	1	97	1	97	2	70	1	97	1	97	1	97	1	97	1	97	3	97	1	97	1
LS	29	148/91	40	2	2	2	1	1	2	2	1	2	2	2	2	97	2	97	2	97	2	4	1	97	1	97	1	97	1	97	1	97	1	97	1	97	2	73	1	97	1	97	1	97	1	97	1	97	1
LS	30	131/84	41	2	1	1	1	1	1	1	1	2	1	1	2	97	2	97	2	97	4	1	1	97	2	77	2	50	2	50	2	50	2	50	2	68	1	97	1	97	1	97	2	50	2	50	1	97	2
LS	31	134/86	43	2	2	2	1	1	1	2	2	2	1	2	2	97	2	97	2	97	2	2	1	97	1	97	1	97	1	97	1	97	2	50	1	97	2	65	1	97	2	50	1	97	3	97	1	97	1
LS	32	137/69	33	3	2	2	1	2	2	2	1	2	2	2	2	97	2	97	2	97	2	3	1	97	1	97	1	97	1	97	3	97	1	97	3	97	1	97	3	97	1	97	3	97	1	97	1	97	1
LS	33	115/76	44	2	2	2	1	1	1	1	1	2	2	2	2	97	2	97	2	97	2	3	1	97	1	97	1	97	1	97	1	97	2	50	1	97	1	97	1	97	2	50	1	97	3	97	1	97	1
LS	34	189/105	55	4	2	2	1	2	2	2	1	2	2	2	2	97	1	54	2	97	2	1	1	97	1	97	1	97	1	97	3	97	3	97	1	97	1	97	1	97	1	97	3	97	3	97	1	97	1
LS	35	150/75	42	3	2	1	1	2	2	2	1	1	2	1	2	97	2	97	2	97	3	3	1	97	2	60	1	97	2	60	1	97	2	45	1	97	1	97	1	97	2	60	1	97	2	60	1	97	2
LS	36	156/97	38	3	1	1	1	1	1	2	1	2	2	2	2	97	1	30	2	97	2	2	1	97	1	97	1	97	1	97	3	97	2	45	1	97	1	97	1	97	1	97	3	97	3	97	1	97	2
LS	37	123/79	51	3	1	1	1	1	2	2	1	1	2	2	2	97	2	97	1	48	2	2	1	97	1	97	1	97	1	97	3	97	3	97	1	97	2	64	1	97	2	60	3	97	3	97	1	97	2
LS	38	131/80	39	3	1	1	1	2	1	1	1	2	1	2	2	97	2	97	2	97	3	1	1	97	1	97	1	97	2	50	2	45	1	97	1	97	2	60	2	60	3	97	3	97	1	97	1	97	3
LS	39	123/88	45	2	2	1	1	2	2	2	1	1	1	2	2	97	2	97	2	97	2	1	1	97	1	97	1	97	1	97	1	97	1	97	1	97	1	97	1	97	1	97	1	97	2	54	1	97	1
M	1	130/70	44	1	2	2	2	2	2	2	2	2	2	2	2	97	2	97	2	97	5	4	1	97	1	97	1	97	1	97	1	97	1	97	1	97	1	97	1	97	2	50	1	97	1	97	1	97	1
M	2	120/70	32	2	2	2	2	2	2	2	1	2	2	2	2	97	2	97	2	97	3	3	3	97	3	97	3	97	3	97	3	97	3	97	3	97	3	97	3	97	3	97	3	97	3	97	3	97	3
M	3	126/64	26	1	1	2	1	2	2	2	2	2	2	2	2	97	2	97	2	97	3	1	1	97	1	97	1	97	1	97	1	97	1	97	1	97	1	97	1	97	1	97	3	97	3	97	1	97	1
M	4	112/71	32	1	2	2	1	1	2	2	2	1	2	2	2	97	2	97	2	97	5	5	1	97	1	97	1	97	1	97	1	97	1	97	1	97	1	97	1	97	1	97	1	97	1	97	1	97	1
M	5	145/84	43	3	2	1	1	2	2	2	1	2	2	2	2	97	1	39	2	97	2	2	2	9999	1	97	1	97	2	9999	2	9999	2	9999	2	9999	1	97	2	9999	2	9999	1	97	2	9999	1	97	1
M	6	148/97	43	3	2	1	1	2	2	1	1	2	1	2	2	97	1	30	2	97	2	2	1	97	1	97	1	97	1	97	1	97	1	97	1	97	1	97	1	97	1	97	1	97	1	97	1	97	1
M	7	146/98	34	1	2	2	2	2	2	2	1	2	2	2	2	97	2	97	2	97	2	2	2	49	1	97	1	97	1	97	1	97	1	97	1	97	1	97	1	97	1	97	1	97	1	97	1	97	2
M	8	131/79	36	3	1	1	1	1	2	1	1	1	2	1	2	97	2	97	2	97	2	2	1	97	1	97	1	97	1	97	1	97	2	60	1	97	1	97	1	97	1	97	3	97	1	97	1	97	1
M	9	155/98	36	2	2	2	2	2	2	2	1	2	2	2	2	97	2	97	2	97	1	1	1	97	1	97	1	97	1	97	3	97	3	97	1	97	2	50	3	97	3	97	3	97	3	97	1	97	1
M	10	161/96	35	2	2	2	2	2	2	2	1	2	2	2	2	97	2	97	2	97	2	5	1	97	1	97	1	97	1	97	3	97	2	53	1	97	1	97	3	97	1	97	3	97	3	97	1	97	1
M	11	128/91	39	2	2	1	1	2	2	2	2	1	2	2	2	97	2	97	2	97	2	2	2	67	1	97	3	97	3	97	3	97	2	50	1	97	2	67	1	97	2	55	1	97	2	50	1	97	2
M	12	127/78	49	4	2	2	1	2	1	2	2	2	1	2	2	97	2	97	2	97	5	5	1	97	2	76	1	97	1	97	1	97	2	76	2	80	1	97	2	80	1	97	1	97	1	97	1	97	1
M	13	130/87	39	3	1	1	1	2	2	2	1	2	3	2	2	97	2	97	2	97	2	1	1	97	1	97	1	97	1	97	1	97	2	60	1	97	1	97	1	97	1	97	1	97	1	97	1	97	1
M	14	130/82	35	3	2	2	2	2	1	2	1	2	2	2	2	97	2	97	2	97	3	1	2	50	1	97	2	40	1	97	2	40	1	97	1	97	1	97	1	97	1	97	1	97	1	97	1	97	1
M	15	117/83	39	5	1	1	1	1	2	1	1	1	1	2	2	97	2	97	2	97	2	2	2	9999	1	97	2	9999	1	97	1	97	2	55	1	97	1	97	1	97	1	97	1	97	1	97	1	97	1
M	16	136/92	39	2	2	2	1	2	2	2	1	2	1	2	2	97	2	97	2	97	2	5	2	55	1	97	2	55	1	97	2	50	1	97	1	97	1	97	2	50	1	97	3	97	3	97	2	40	1
M	17	164/102	42	3	2	1	1	2	2	2	1	2	2	1	2	97	2	97	2	97	2	1	2	45	1	97	2	44	2	50	1	97	1	97	1	97	1	97	1	97	1	97	3	97	3	97	1	97	1
M	18	102/65	33	2	2	2	2	2	2	2	1	2	2	2	2	97	2	97	2	97	5	1	1	97	1	97	1	97	1	97	1	97	1	97	1	97	1	97	1	97	1	97	1	97	1	97	1	97	1
M	19	130/85	45	2	2	1	2	2	2	2	2	2	2	2	2	97	2	97	2	97	3	1	1	97	1	97	2	67	3	97	1	97	1	97	1	97	1	97	1	97	1	97	1	97	3	97	1	97	1
M	20	127/87	40	1	2	1	2	2	2	2	2	2	2	2	2	97	2	97	2	97	2	2	1	97	1	97	1	97	1	97	1	97	2	75	1	97	1	97	1	97	1	97	1	97	1	97	1	97	1
M	21	147/96	46	4	2	1	1	2	2	2	1	1	2	1	2	97	2	97	2	97	2	3	1	97	1	97	1	97	1	97	1	97	1	97	1	97	1	97	1	97	2	9999	1	97	1	97	1	97	1
M	22	161/73	52	1	2	1	2	2	2	2	1	1	2	2	2	97	1	52	2	97	2	2	1	97	1	97	1	97	1	97	1	97	2	52	1	97	1	97	1	97	1	97	1	97	1	97	1	97	1
M	23	128/80	33	2	1	2	2	2	2	2	1	2	2	2	2	97	2	97	2	97	2	2	1	97	1	97	1	97	1	97	1	97	2	52	1	97	1	97	1	97	1	97	1	97	1	97	1	97	1
M	24	132/88	33	3	1	2	1	2	2	2	2	1	2	2	2	97	2	97	2	97	2	3	1	97	1	97	1	97	1	97	1	97	1	97	1	97	1	97	1	97	1	97	1	97	1	97	1	97	1
M	25	187/106	47	1	1	1	2	2	2	2	1	1	2	2	2	97	2	97	2	97	4	5	2	50	1	97	3	97	3	97	3	97	3	97	1	97	1	97	1	97	1	97	3	97	3	97	1	97	1
M	26	149/105	40	3	1	2	2	2	2	2	2	1	2	2	2	97	2	97	2	97	2	1	1	97	1	97	1	97	1	97	1	97	1	97	2	54	2	53	1	97	1	97	1	97	1	97	2	56	1
M	27	185/109	47	3	2	2	1	2	2	2	1	2	2	2	2	97	2	97	2	97	5	1	2	89	1	97	1	97	1	97	1	97	1	97	1	97	1	97	1	97	1	97	1	97	2	60	1	97	1
M	28	154/85	29	2	2	2	1	2	2	2	1	2	3	1	2	97	2	97	2	97	5	1	3	97	3	97	1	97	1	97	3	97	3	97	1	97	3	97	1	97	1	97	3	97	3	97	1	97	1
M	29	155/93	52	1	2	2	2	2	2	2	2	2	2	2	2	97	2	97	2	97	3	4	3	97	3	97	3	97	3	97	3	97	3	97	3	97	3	97	3	97	3	97	3	97	3	97	3	97	3
M	30	121/77	36	1	2	1	1	2	2	2	1	1	2	2	2	97	2	97	2	97	3	1	1	97	1	97	1	97	1	97	1	97	1	97	1	97	1	97	1	97	1	97	1	97	1	97	1	97	1
M	31	136/94	36	1	2	2	2	2	2	2	1	1	1	2	2	97	2	97	2	97	2	2	1	97	1	97	1	97	3	97	1	97	2	57	1	97	1	97	1	97	1	97	1	97	3	97	1	97	1
M	32	132/70	42	3	1	1	2	2	1	1	1	1	1	1	2	97	2	97	2	97	4	4	1	97	3	97	3	97	1	97	1	97	1	97	2	65	1	97	1	97	1	97	1	97	1	97	1	97	2
M	33	135/74	29	1	2	2	2	2	2	2	1	2	2	1	2	97	2	97	2	97	3	3	1	97	1	97	1	97	1	97	1	97	2	54	1	97	1	97	1	97	1	97	1	97	2	54	1	97	2
M	34	131/90	29	3	1	2	1	2	2	2	1	2	2	1	2	97	2	97	2	97	2	2	1	97	1	97	1	97	1	97	1	97	1	97	1	97	1	97	1	97	1	97	1	97	3	97	1	97	3
M	35	170/116	35	2	2	1	1	2	2	2	1	2	2	2	2	97	2	97	2	97	2	1	3	97	3	97	3	97	3	97	3	97	3	97	3	97	3	97	3	97	3	97	3	97	3	97	3	97	3
M	36	150/93	45	2	2	2	2	2	2	1	1	1	2	2	2	97	2	97	2	97	2	2	3	97	3	97	3	97	3	97	3	97	3	97	3	97	3	97	3	97	3	97	3	97	3	97	3	97	3
M	37	96/52	44	2	1	2	2	2	2	2	2	2	2	2	2	97	2	97	2	97	3	5	1	97	1	97	1	97	1	97	1	97	2	9999	1	97	1	97	1	97	1	97	1	97	2	9999	1	97	2
M	38	93/74	49	1	2	2	2	2	2	2	1	2	2	2	2	97	2	97	2	97	2	1	1	97	1	97	2	61	1	97	1	97	1	97	1	97	1	97	1	97	1	97	1	97	1	97	1	97	1
M	39	150/91	43	3	1	2	1	1	1	2	1	1	1	1	2	97	2	97	2	97	2	1	1	97	2	69	1	97	2	68	1	97	2	68	1	97	1	97	1	97	1	97	3	97	2	68	1	97	1
M	40	128/73	33	1	2	2	2	2	2	1	2	2	2	1	2	97	2	97	2	97	3	3	3	97	3	97	3	97	3	97	3	97	3	97	3	97	3	97	3	97	3	97	3	97	3	97	3	97	3
M	41	138/78	35	3	2	2	2	2	2	2	1	2	2	2	2	97	2	97	2	97	5	5	3	97	3	97	3	97	3	97	3	97	3	97	3	97	3	97	3	97	3	97	3	97	3	97	3	97	3
M	42	131/73	27	2	2	2	2	2	2	2	1	2	2	1	2	97	2	97	2	97	5	1	1	97	1	97	1	97	1	97	1	97	1	97	1	97	1	97	1	97	1	97	1	97	1	97	1	97	1
M	43	154/86	33	3	2	1	1	2	2	2	2	2	2	2	2	97	2	97	2	97	5	1	1	97	1	97	1	97	1	97	2	9999	1	97	1	97	1	97	1	97	1	97	1	97	1	97	1	97	1
M	44	171/111	55	4	3	3	3	3	3	2	1	1	1	2	2	97	1	49	2	97	2	2	1	97	1	97	1	97	1	97	1	97	3	97	1	97	2	75	1	97	1	97	1	97	1	97	1	97	1
M	45	136/88	45	3	2	2	2	1	2	2	1	1	1	1	2	97	2	97	2	97	1	3	3	97	1	97	3	97	3	97	3	97	3	97	3	97	3	97	3	97	3	97	3	97	1	97	1	97	3
M	46	192/125	52	4	2	2	1	1	2	2	1	1	2	1	2	97	2	97	2	97	5	1	1	97	1	97	2	62	1	97	1	97	2	65	2	63	1	97	2	50	2	60	1	97	1	97	1	97	1
M	47	154/95	51	3	1	1	1	1	2	2	1	1	1	2	2	97	2	97	2	97	5	2	2	46	2	78	1	97	1	97	1	97	1	97	1	97	1	97	1	97	1	97	1	97	1	97	1	97	1
M	48	126/90	53	3	1	1	1	2	2	2	1	1	1	1	2	97	2	97	2	97	3	1	3	97	3	97	3	97	3	97	3	97	3	97	3	97	3	97	3	97	3	97	3	97	3	97	3	97	3
M	49	150/90	47	2	2	1	1	2	2	2	1	1	1	1	2	97	2	97	2	97	2	2	1	97	1	97	1	97	1	97	2	50	2	50	1	97	1	97	1	97	2	50	3	97	3	97	1	97	2
M	50	164/93	37	3	1	2	2	2	2	2	2	1	1	1	2	97	2	97	2	97	2	1	2	66	2	67	3	97	1	97	3	97	3	97	1	97	3	97	2	40	3	97	3	97	3	97	2	45	3
M	51	121/79	55	1	3	3	3	3	3	3	3	3	3	3	2	97	2	97	2	97	2	3	1	97	2	75	1	97	1	97	1	97	1	97	1	97	1	97	1	97	2	74	1	97	1	97	1	97	2
M	52	123/80	45	3	2	2	1	2	2	2	1	2	2	1	2	97	2	97	2	97	5	5	3	97	3	97	3	97	3	97	3	97	3	97	3	97	3	97	3	97	3	97	3	97	3	97	3	97	3
M	53	165/111	28	1	2	2	1	2	2	2	1	2	2	2	2	97	2	97	2	97	2	1	3	97	3	97	3	97	3	97	3	97	3	97	3	97	3	97	3	97	3	97	3	97	3	97	3	97	3
M	54	140/92	53	3	2	2	2	2	2	2	1	1	2	2	2	97	1	40	2	97	3	2	1	97	1	97	3	97	3	97	1	97	3	97	3	97	3	97	3	97	3	97	1	97	3	97	3	97	3
M	55	105/72	28	3	2	2	1	2	2	2	2	2	2	2	2	97	2	97	2	97	5	1	1	97	1	97	1	97	1	97	1	97	1	97	1	97	1	97	3	97	3	97	3	97	3	97	1	97	2
M	56	122/73	50	2	2	2	2	2	2	2	1	1	2	2	2	97	1	45	2	97	2	2	1	97	1	97	1	97	1	97	1	97	1	97	1	97	1	97	1	97	1	97	1	97	1	97	1	97	1
M	57	77/37	47	1	2	2	2	2	2	2	1	2	1	2	2	97	2	97	2	97	2	3	3	97	3	97	3	97	3	97	3	97	3	97	3	97	3	97	3	97	3	97	3	97	3	97	3	97	3
M	58	137/79	51	2	2	1	1	2	2	2	2	2	2	2	2	97	2	97	2	97	2	1	1	97	1	97	1	97	1	97	1	97	3	97	1	97	1	97	1	97	2	65	1	97	3	97	1	97	1
M	59	158/98	43	2	2	2	2	2	2	2	2	2	2	2	2	97	2	97	2	97	2	5	1	97	1	97	3	97	3	97	1	97	2	55	1	97	1	97	1	97	1	97	3	97	3	97	1	97	2
M	60	148/96	45	2	2	2	2	2	2	2	2	2	2	2	2	97	2	97	2	97	2	3	2	64	1	97	1	97	1	97	3	97	3	97	1	97	1	97	2	64	1	97	1	97	1	97	2	9999	2
M	61	171/129	46	1	1	2	2	2	2	2	2	1	1	2	2	97	2	97	2	97	2	1	3	97	3	97	3	97	3	97	3	97	3	97	3	97	3	97	3	97	3	97	3	97	3	97	3	97	3
M	62	119/80	30	2	2	2	2	2	2	2	2	2	2	2	2	97	2	97	2	97	3	5	1	97	1	97	1	97	1	97	1	97	1	97	1	97	1	97	1	97	1	97	1	97	1	97	1	97	1
M	63	131/81	27	1	2	2	2	2	2	2	2	2	2	2	2	97	2	97	2	97	5	5	1	97	1	97	1	97	1	97	1	97	1	97	1	97	1	97	1	97	1	97	3	97	3	97	1	97	1
M	64	134/75	49	3	1	1	1	1	2	2	2	2	2	2	2	97	2	97	2	97	2	3	1	97	1	97	1	97	2	60	1	97	1	97	1	97	1	97	1	97	1	97	3	97	1	97	1	97	1
M	65	142/97	48	2	1	2	2	1	2	2	1	1	1	2	2	97	2	97	2	97	2	2	3	97	1	97	1	97	3	97	3	97	1	97	1	97	1	97	2	73	2	75	3	97	1	97	1	97	1
M	66	129/79	32	1	2	2	2	2	2	2	2	2	2	1	2	97	2	97	2	97	3	1	3	97	3	97	3	97	3	97	3	97	3	97	3	97	3	97	3	97	3	97	2	63	3	97	3	97	3
M	67	148/78	53	4	1	2	1	2	2	2	1	1	1	2	2	97	1	40	2	97	2	2	1	97	1	97	1	97	2	55	1	97	2	55	2	50	1	97	1	97	1	97	1	97	2	60	1	97	1
M	68	126/82	40	2	2	2	1	2	2	2	2	2	2	1	2	97	2	97	2	97	2	1	3	97	3	97	3	97	2	9999	3	97	3	97	3	97	3	97	3	97	3	97	3	97	3	97	3	97	3
M	69	210/138	49	3	2	1	1	1	2	1	1	2	2	2	1	35	1	35	2	97	2	2	3	97	1	97	3	97	2	50	3	97	2	50	1	97	1	97	1	97	1	97	1	97	1	97	1	97	2
M	70	131/81	28	2	1	2	2	2	2	2	1	2	2	1	2	97	2	97	2	97	2	2	1	97	1	97	1	97	1	97	1	97	1	97	1	97	1	97	1	97	1	97	1	97	1	97	1	97	1
M	71	154/89	43	2	2	2	2	2	2	2	2	2	2	2	2	97	2	97	1	38	2	2	3	97	2	70	3	97	3	97	3	97	3	97	2	75	3	97	3	97	3	97	3	97	3	97	3	97	3
M	72	110/70	44	3	2	1	1	2	2	2	2	2	2	2	2	97	2	97	2	97	2	3	1	97	1	97	1	97	1	97	2	9999	1	97	1	97	1	97	2	9999	3	97	3	97	2	9999	3	97	3
M	73	154/104	51	5	1	1	1	2	2	2	1	1	1	2	2	97	2	97	2	97	2	5	2	9999	1	97	1	97	1	97	1	97	1	97	1	97	1	97	1	97	1	97	1	97	1	97	1	97	1
M	74	126/74	38	2	2	1	1	2	2	2	1	2	2	2	2	97	2	97	2	97	2	2	1	97	1	97	1	97	1	97	1	97	1	97	1	97	1	97	1	97	1	97	1	97	1	97	1	97	1
M	75	128/62	36	2	2	2	1	2	2	2	1	2	2	1	2	97	2	97	2	97	2	3	1	97	1	97	1	97	1	97	1	97	2	55	1	97	1	97	1	97	1	97	1	97	2	60	1	97	2
M	76	125/98	35	2	2	2	2	2	2	1	2	1	2	2	2	97	2	97	2	97	3	4	1	97	1	97	1	97	1	97	1	97	1	97	1	97	1	97	1	97	1	97	1	97	1	97	1	97	2
M	77	122/71	40	2	2	1	1	2	2	2	2	1	2	2	2	97	2	97	2	97	2	3	1	97	1	97	1	97	1	97	2	64	1	97	1	97	1	97	1	97	1	97	1	97	1	97	1	97	1
M	78	164/98	39	4	2	2	1	1	2	1	1	1	2	2	2	97	2	97	2	97	5	2	3	97	3	97	3	97	3	97	3	97	3	97	3	97	3	97	3	97	3	97	3	97	3	97	3	97	3
M	79	162/96	51	3	1	2	2	2	2	2	2	1	2	2	2	97	2	97	2	97	2	1	2	64	2	72	1	97	2	75	1	97	2	82	1	97	2	79	1	97	1	97	1	97	2	9999	3	97	3
M	80		46	2	2	1	1	2	2	2	1	2	1	2	2	97	2	97	2	97	2	1	1	97	1	97	1	97	1	97	1	97	2	59	1	97	1	97	1	97	1	97	1	97	1	97	1	97	1
M	81	118/82	34	2	2	2	2	2	2	1	1	2	2	2	2	97	2	97	2	97	2	2	1	97	1	97	1	97	1	97	3	97	3	97	1	97	1	97	1	97	1	97	3	97	3	97	1	97	1
M	82	145/104	34	2	2	2	1	2	2	2	2	2	2	1	2	97	2	97	2	97	2	1	1	97	1	97	1	97	1	97	3	97	1	97	2	54	1	97	1	97	1	97	1	97	1	97	1	97	1
M	83	158/107	38	2	2	1	1	2	2	2	2	2	2	2	2	97	1	3	2	97	2	2	2	59	3	97	3	97	3	97	3	97	3	97	3	97	3	97	3	97	3	97	3	97	3	97	3	97	3
M	84	116/78	36	1	2	2	1	2	2	2	2	2	2	2	2	97	2	97	2	97	2	3	3	97	3	97	1	97	3	97	2	51	3	97	1	97	3	97	1	97	3	97	1	97	3	97	1	97	3
M	85	126/79	25	1	1	2	2	2	2	2	2	2	2	2	2	97	2	97	2	97	1	1	1	97	3	97	3	97	3	97	3	97	3	97	3	97	3	97	3	97	3	97	3	97	3	97	3	97	3
M	86	139/85	39	2	1	2	2	2	2	2	1	2	2	1	2	97	2	97	2	97	1	1	3	97	3	97	3	97	3	97	1	97	3	97	3	97	3	97	1	97	3	97	3	97	3	97	1	97	3
M	87	131/85	35	2	2	2	2	2	2	2	1	2	2	2	2	97	2	97	2	97	1	1	3	97	3	97	3	97	3	97	3	97	3	97	3	97	3	97	3	97	3	97	3	97	3	97	3	97	3
M	88	143/98	53	4	1	1	1	1	2	2	1	1	1	2	2	97	2	97	2	97	2	5	1	97	3	97	1	97	3	97	1	97	3	97	1	97	3	97	1	97	3	97	3	97	3	97	1	97	3
M	89	120/60	45	2	2	3	1	2	2	2	1	2	1	2	2	97	2	97	2	97	2	1	1	97	1	97	1	97	2	45	3	97	1	97	2	59	1	97	1	97	1	97	1	97	1	97	1	97	1
M	90	149/98	35	3	2	2	2	2	1	2	2	2	2	2	2	97	2	97	2	97	3	3	1	97	1	97	1	97	2	59	1	97	2	38	1	97	1	97	1	97	1	97	1	97	2	40	1	97	1
M	91	144/38	53	1	2	2	2	2	2	2	2	2	2	2	2	97	2	97	2	97	5	5	3	97	3	97	3	97	3	97	3	97	3	97	3	97	3	97	3	97	2	69	3	97	3	97	3	97	3
M	92	98/74	30	1	2	2	2	2	2	2	1	2	2	2	2	97	2	97	2	97	5	1	1	97	1	97	1	97	1	97	1	97	1	97	1	97	1	97	1	97	1	97	1	97	1	97	1	97	1
M	93	112/70	34	2	2	2	2	2	2	2	1	2	2	2	2	97	2	97	2	97	2	1	1	97	1	97	1	97	1	97	1	97	2	45	1	97	1	97	1	97	1	97	1	97	1	97	1	97	1
M	94	178/98	34	2	2	2	2	2	2	2	2	2	2	2	2	97	1	34	2	97	2	2	1	97	1	97	1	97	1	97	1	97	2	50	1	97	1	97	1	97	1	97	1	97	1	97	1	97	1
M	95	160/113	49	1	2	2	2	2	2	2	1	2	2	2	2	97	2	97	2	97	5	5	2	9999	1	97	1	97	1	97	1	97	1	97	1	97	1	97	1	97	2	9999	1	97	1	97	1	97	1
M	96	157/86	38	1	2	2	1	2	2	2	1	1	1	1	2	97	2	97	2	97	2	2	2	50	1	97	2	50	2	60	2	50	2	60	2	65	1	97	2	66	2	60	3	97	3	97	1	97	1
M	97	121/59	42	1	2	1	1	2	2	2	1	2	2	2	2	97	2	97	2	97	4	1	1	97	1	97	1	97	1	97	1	97	1	97	1	97	1	97	1	97	1	97	1	97	1	97	1	97	1
M	98	120/91	41	5	2	2	2	2	2	2	1	1	2	2	2	97	2	97	2	97	2	1	3	97	3	97	3	97	3	97	3	97	3	97	3	97	3	97	3	97	3	97	3	97	3	97	3	97	3
M	99	162/98	43	3	2	2	2	2	2	2	2	2	2	2	2	97	2	97	2	97	1	1	3	97	1	97	3	97	1	97	3	97	1	97	3	97	1	97	3	97	1	97	3	97	1	97	3	97	1
M	100	129/42	31	1	2	2	2	2	2	2	2	2	2	1	2	97	2	97	2	97	3	5	1	97	1	97	1	97	1	97	1	97	1	97	2	62	1	97	1	97	1	97	1	97	1	97	1	97	1
M	101	139/82	35	1	2	2	2	2	2	2	2	2	2	2	2	97	2	97	2	97	2	1	1	97	1	97	1	97	1	97	1	97	1	97	1	97	1	97	1	97	1	97	1	97	1	97	1	97	1
M	102	126/90	34	2	2	1	1	2	2	1	1	1	2	2	2	97	2	97	2	97	2	2	1	97	1	97	1	97	1	97	1	97	1	97	1	97	1	97	1	97	1	97	1	97	1	97	1	97	1
M	103	114/78	38	1	2	1	2	2	1	2	2	2	2	2	2	97	2	97	2	97	2	1	1	97	1	97	1	97	1	97	1	97	1	97	1	97	1	97	1	97	1	97	1	97	1	97	1	97	1
M	104	134/84	44	3	3	1	1	2	2	3	2	2	2	2	2	97	2	97	2	97	3	3	1	97	1	97	1	97	1	97	1	97	1	97	2	66	1	97	1	97	1	97	1	97	1	97	1	97	1
M	105	106/68	34	1	2	2	2	2	1	2	2	2	2	2	2	97	2	97	2	97	1	1	3	97	3	97	3	97	3	97	2	49	3	97	3	97	3	97	2	50	3	97	2	50	3	97	2	50	3
M	106	124/76	36	1	2	2	2	2	2	2	2	2	2	2	2	97	2	97	2	97	2	1	1	97	1	97	1	97	1	97	1	97	1	97	1	97	1	97	2	45	1	97	2	45	1	97	1	97	1
M	107	138/101	32	4	2	1	1	2	2	2	1	1	1	2	2	97	2	97	2	97	2	1	1	97	1	97	1	97	1	97	1	97	1	97	1	97	1	97	1	97	1	97	1	97	1	97	1	97	1
M	108	120/82	38	3	2	1	1	1	2	1	2	2	2	2	2	97	2	97	2	97	2	1	1	97	1	97	1	97	1	97	1	97	1	97	1	97	1	97	1	97	1	97	1	97	1	97	1	97	1
M	109	163/95	42	1	2	2	2	2	2	2	2	2	2	2	2	97	2	97	2	97	5	1	1	97	1	97	1	97	1	97	1	97	1	97	1	97	1	97	1	97	1	97	1	97	1	97	1	97	1
M	110	190/119	53	4	2	2	1	2	2	2	1	1	2	2	2	97	2	97	2	97	3	1	3	97	3	97	3	97	3	97	3	97	3	97	3	97	3	97	3	97	3	97	3	97	3	97	3	97	3
M	111	118/76	30	1	2	2	2	2	2	2	2	2	2	2	2	97	2	97	2	97	3	1	3	97	1	97	1	97	1	97	1	97	3	97	1	97	1	97	1	97	1	97	3	97	3	97	3	97	3
M	112	153/58	32	3	2	2	1	2	2	2	2	2	2	2	2	97	2	97	2	97	3	1	1	97	1	97	1	97	1	97	1	97	1	97	1	97	1	97	1	97	1	97	1	97	1	97	1	97	1
M	113	163/118	45	1	2	2	2	2	2	2	1	2	2	2	2	97	1	42	2	97	3	4	3	97	3	97	3	97	3	97	3	97	2	55	3	97	3	97	3	97	3	97	3	97	3	97	3	97	3
M	114	176/105	53	2	2	2	1	3	3	2	2	2	2	3	2	97	2	97	2	97	5	5	3	97	3	97	3	97	3	97	3	97	2	80	3	97	3	97	3	97	3	97	3	97	3	97	3	97	3
M	115	124/86	40	2	2	2	1	2	2	2	2	2	3	3	2	97	2	97	2	97	5	1	1	97	3	97	1	97	3	97	1	97	3	97	1	97	3	97	1	97	3	97	1	97	3	97	1	97	3
M	116	95/59	30	1	2	2	1	2	2	2	1	2	2	1	2	97	2	97	2	97	3	3	3	97	3	97	3	97	3	97	3	97	3	97	3	97	3	97	3	97	3	97	3	97	3	97	3	97	3
M	117	159/89	55	2	1	1	1	2	2	2	1	1	1	2	2	97	1	53	2	97	2	2	2	73	1	97	2	73	2	68	2	73	2	68	1	97	1	97	1	97	2	9999	3	97	3	97	1	97	2
M	118	150/88	45	5	1	1	1	1	2	2	1	1	1	2	2	97	2	97	2	97	2	2	1	97	1	97	1	97	1	97	1	97	1	97	1	97	1	97	1	97	1	97	2	72	1	97	1	97	1
M	119	157/99	33	2	2	2	2	2	2	2	1	2	2	2	2	97	2	97	2	97	3	5	1	97	1	97	1	97	1	97	2	55	1	97	1	97	1	97	1	97	1	97	1	97	1	97	1	97	1
M	120	146/97	45	3	2	1	1	2	2	2	1	1	2	2	2	97	1	45	2	97	2	3	2	37	1	97	1	97	1	97	2	37	1	97	1	97	1	97	1	97	1	97	3	97	2	60	2	30	1
M	121	115/66	46	2	2	2	1	2	1	2	1	2	2	2	2	97	2	97	2	97	2	3	1	97	1	97	2	70	2	60	3	97	3	97	1	97	1	97	1	97	1	97	2	70	3	97	1	97	1
M	122	158/89	36	1	2	2	1	2	2	2	1	2	2	2	2	97	2	97	2	97	2	3	2	56	1	97	2	9999	1	97	1	97	2	9999	1	97	1	97	1	97	1	97	2	9999	3	97	2	9999	1
M	123	128/77	45	5	1	2	1	1	2	1	1	2	1	1	2	97	2	97	2	97	5	5	2	37	3	97	2	37	3	97	2	37	3	97	1	97	3	97	1	97	3	97	2	37	3	97	1	97	3
M	124	180/107	48	2	2	2	1	2	1	2	2	2	2	2	2	97	1	40	2	97	5	2	1	97	3	97	1	97	3	97	2	72	3	97	1	97	3	97	1	97	3	97	3	97	3	97	3	97	3
M	125	159/95	44	3	2	1	2	2	2	2	2	2	2	2	2	97	2	97	2	97	2	2	3	97	1	97	3	97	1	97	3	97	2	50	1	97	1	97	1	97	1	97	1	97	1	97	1	97	1
M	126		43	1	2	2	2	2	2	2	2	2	2	2	2	97	2	97	2	97	2	2	1	97	3	97	1	97	3	97	1	97	3	97	1	97	3	97	1	97	3	97	1	97	3	97	1	97	3
M	127	131/82	39	2	2	2	1	2	2	2	2	2	2	2	2	97	2	97	2	97	3	5	1	97	1	97	1	97	1	97	2	67	1	97	1	97	2	56	1	97	1	97	1	97	1	97	1	97	1
M	128	150/104	38	2	2	1	1	2	2	2	1	2	2	2	2	97	2	97	2	97	2	1	2	49	1	97	1	97	1	97	1	97	2	54	1	97	1	97	1	97	2	54	1	97	1	97	1	97	2
M	129	170/98	51	4	2	2	1	2	2	2	2	1	2	2	2	97	2	97	2	97	3	1	1	97	1	97	1	97	1	97	1	97	2	60	2	66	1	97	1	97	1	97	3	97	3	97	1	97	1
M	130	178/117	50	4	2	2	2	1	1	2	1	2	2	1	2	97	1	35	1	45	2	2	1	97	1	97	1	97	1	97	1	97	1	97	1	97	1	97	1	97	1	97	1	97	1	97	1	97	2
M	131	135/80	33	1	2	2	2	2	2	2	1	2	3	1	2	97	2	97	2	97	2	3	1	97	1	97	1	97	1	97	1	97	1	97	1	97	1	97	2	25	1	97	1	97	1	97	1	97	1
M	132	125/80	39	1	2	2	2	2	3	2	1	3	2	2	2	97	2	97	2	97	2	3	1	97	1	97	1	97	1	97	1	97	2	9999	1	97	1	97	1	97	1	97	1	97	1	97	1	97	1
M	133	125/84	37	1	2	2	1	2	2	2	1	2	2	2	2	97	1	36	2	97	2	2	1	97	1	97	1	97	1	97	1	97	1	97	1	97	1	97	1	97	1	97	1	97	1	97	1	97	1
M	134	141/70	32	2	2	1	1	2	2	2	2	2	2	2	2	97	1	36	2	97	2	5	1	97	1	97	1	97	1	97	1	97	1	97	1	97	1	97	1	97	1	97	1	97	1	97	1	97	1
M	135	110/81	39	2	2	2	1	2	2	2	1	2	2	2	2	97	2	97	2	97	3	3	1	97	1	97	1	97	1	97	1	97	1	97	1	97	1	97	1	97	1	97	1	97	1	97	1	97	1
M	136	93/50	28	1	2	2	1	2	2	2	2	2	2	2	2	97	2	97	2	97	2	1	1	97	1	97	1	97	1	97	1	97	1	97	1	97	1	97	1	97	1	97	1	97	1	97	1	97	1
M	137	123/65	30	1	2	2	1	2	2	1	1	2	2	1	2	97	2	97	2	97	2	3	1	97	1	97	1	97	1	97	1	97	1	97	1	97	1	97	1	97	1	97	1	97	1	97	1	97	1
M	138	120/70	45	5	2	1	1	2	1	2	1	2	2	1	2	97	2	97	2	97	2	5	1	97	1	97	1	97	1	97	1	97	1	97	1	97	1	97	1	97	1	97	1	97	1	97	1	97	1
M	139	138/82	35	3	2	3	1	2	2	1	1	2	2	2	2	97	2	97	2	97	2	2	2	52	1	97	2	9999	1	97	2	9999	2	9999	2	52	1	97	1	97	1	97	3	97	3	97	2	9999	2
M	140	101/59	42	1	2	2	2	2	2	2	2	2	2	2	2	97	2	97	2	97	2	5	1	97	1	97	1	97	1	97	1	97	1	97	1	97	2	60	1	97	1	97	1	97	1	97	1	97	1
M	141	130/90	46	3	1	1	1	2	2	1	2	1	2	1	2	97	2	97	2	97	2	2	3	97	3	97	3	97	3	97	1	97	1	97	3	97	3	97	1	97	1	97	3	97	3	97	3	97	3
M	142	146/80	34	3	2	1	2	2	1	2	2	1	1	2	2	97	2	97	2	97	2	2	1	97	3	97	1	97	3	97	1	97	3	97	1	97	3	97	1	97	3	97	1	97	3	97	1	97	3
M	143	179/136	46	3	2	2	2	1	2	2	2	1	2	2	2	97	1	40	1	97	2	5	3	97	3	97	3	97	3	97	2	42	3	97	3	97	3	97	3	97	3	97	3	97	3	97	3	97	3
M	144	90/70	28	1	2	2	1	2	2	2	2	2	2	2	2	97	2	97	2	97	2	1	1	97	1	97	1	97	1	97	2	47	1	97	1	97	1	97	1	97	1	97	1	97	1	97	1	97	1
M	145	145/86	33	1	2	2	2	2	2	1	1	2	2	2	2	97	2	97	2	97	1	1	1	97	2	9999	1	97	1	97	1	97	1	97	1	97	1	97	1	97	1	97	1	97	3	97	1	97	3
M	146	127/65	26	2	3	3	1	1	2	1	1	1	1	1	2	97	2	97	2	97	3	3	3	97	3	97	3	97	3	97	3	97	3	97	3	97	3	97	3	97	3	97	3	97	3	97	3	97	3
M	147	105/67	30	1	2	2	2	2	2	2	1	2	2	1	2	97	2	97	2	97	2	5	1	97	1	97	1	97	1	97	1	97	1	97	1	97	1	97	1	97	1	97	1	97	1	97	1	97	1
M	148	142/99	51	3	1	3	1	1	1	2	2	1	2	2	2	97	1	44	2	97	5	5	3	97	3	97	3	97	3	97	2	68	2	50	1	97	1	97	1	97	2	60	3	97	3	97	2	65	2
M	149	130/71	39	2	2	2	2	2	2	2	1	1	2	2	2	97	2	97	2	97	5	5	3	97	1	97	3	97	1	97	3	97	1	97	3	97	1	97	3	97	1	97	3	97	1	97	3	97	1
M	150	159/100	46	1	2	2	2	1	2	2	2	2	2	2	2	97	2	97	2	97	5	5	1	97	1	97	1	97	1	97	1	97	1	97	1	97	1	97	1	97	1	97	1	97	1	97	1	97	1
M	151	147/87	46	4	1	1	1	1	2	1	1	2	1	2	2	97	1	44	2	97	3	3	3	97	3	97	3	97	3	97	3	97	2	9999	2	57	3	97	3	97	3	97	3	97	2	9999	3	97	3
M	152	128/90	50	1	2	2	2	2	2	2	2	2	2	2	2	97	2	97	2	97	2	5	3	97	3	97	3	97	3	97	3	97	3	97	3	97	3	97	3	97	3	97	3	97	3	97	3	97	3
M	153	134/115	49	1	2	1	1	2	2	2	1	1	2	1	2	97	2	97	2	97	4	1	2	68	2	64	3	97	3	97	3	97	3	97	3	97	3	97	3	97	3	97	3	97	3	97	3	97	3
M	154	148/88	51	4	2	2	1	2	2	2	1	2	2	2	2	97	2	97	2	97	5	5	3	97	3	97	3	97	3	97	3	97	3	97	3	97	3	97	3	97	3	97	3	97	3	97	3	97	3
M	155	123/66	28	1	3	3	3	3	3	3	1	3	3	3	2	97	2	97	2	97	5	1	1	97	1	97	1	97	1	97	1	97	1	97	1	97	1	97	1	97	1	97	1	97	1	97	1	97	1
M	156	129/76	35	4	1	1	2	1	2	1	2	2	2	2	2	97	2	97	2	97	2	1	2	51	3	97	2	50	3	97	1	97	3	97	1	97	3	97	1	97	3	97	1	97	2	60	1	97	2
M	157	111/42	25	3	1	2	1	1	2	2	1	2	2	2	2	97	2	97	2	97	2	2	1	97	1	97	1	97	1	97	1	97	1	97	1	97	1	97	1	97	1	97	1	97	1	97	1	97	1
M	158	118/62	30	3	2	2	1	2	2	2	1	1	2	2	2	97	2	97	2	97	3	3	3	97	3	97	3	97	3	97	3	97	3	97	3	97	3	97	3	97	3	97	3	97	3	97	3	97	3
M	159	110/67	28	2	2	2	2	1	2	2	1	1	2	1	2	97	2	97	2	97	5	1	3	97	3	97	3	97	3	97	2	50	3	97	3	97	3	97	3	97	3	97	3	97	3	97	3	97	3
M	160	126/76	28	2	2	2	1	2	2	2	2	2	2	2	2	97	2	97	2	97	2	1	1	97	1	97	1	97	1	97	1	97	1	97	1	97	1	97	1	97	1	97	1	97	1	97	1	97	1
M	161	140/86	47	2	2	2	2	2	2	2	1	2	2	1	2	97	2	97	2	97	5	5	3	97	3	97	3	97	3	97	3	97	3	97	1	97	1	97	1	97	1	97	1	97	1	97	1	97	1
M	162	138/78	55	3	2	1	2	1	2	2	1	2	2	2	2	97	2	97	2	97	2	2	2	79	1	97	1	97	1	97	1	97	3	97	1	97	2	93	1	97	1	97	1	97	1	97	1	97	1
M	163	146/90	31	1	2	2	2	2	2	2	2	2	2	2	2	97	2	97	2	97	4	4	1	97	2	69	1	97	1	97	1	97	1	97	1	97	1	97	1	97	1	97	1	97	1	97	1	97	1
M	164	80/48	39	4	1	2	1	2	2	1	1	2	1	2	2	97	1	37	2	97	2	2	2	48	1	97	1	97	1	97	1	97	1	97	1	97	1	97	1	97	1	97	1	97	1	97	1	97	1
M	165	148/99	47	3	1	1	1	2	2	2	1	2	2	2	2	97	2	97	2	97	4	4	1	97	1	97	1	97	1	97	1	97	1	97	2	70	1	97	1	97	1	97	1	97	1	97	1	97	1
M	166	121/94	54	3	2	1	1	2	2	2	2	1	2	2	2	97	2	97	2	97	3	1	2	85	1	97	3	97	3	97	3	97	3	97	2	85	1	97	2	50	1	97	3	97	3	97	2	60	1
M	167	111/76	53	3	1	1	1	1	1	1	1	1	1	2	2	97	2	97	2	97	3	3	1	97	1	97	1	97	1	97	1	97	1	97	1	97	1	97	1	97	2	79	1	97	2	79	1	97	2
M	168	163/101	45	4	1	2	1	2	2	2	1	1	1	2	2	97	1	44	2	97	2	1	1	97	1	97	1	97	1	97	1	97	2	62	1	97	1	97	1	97	1	97	1	97	1	97	1	97	1
M	169	154/96	46	3	2	1	1	1	2	2	1	1	2	1	2	97	2	97	2	97	2	2	2	57	3	97	3	97	3	97	3	97	3	97	3	97	3	97	3	97	3	97	3	97	3	97	3	97	3
M	170	128/82	38	1	2	2	2	2	2	2	2	2	2	2	2	97	2	97	2	97	2	3	1	97	1	97	1	97	1	97	1	97	1	97	1	97	1	97	1	97	2	55	1	97	1	97	1	97	1
M	171	121/81	34	2	2	2	1	2	2	2	2	2	2	2	2	97	2	97	2	97	2	2	1	97	2	60	1	97	1	97	1	97	1	97	1	97	1	97	1	97	1	97	1	97	1	97	1	97	1
M	172	167/90	46	3	2	1	1	2	2	1	1	1	1	1	2	97	1	40	2	97	2	2	2	72	1	97	3	97	3	97	2	67	2	55	2	78	1	97	2	65	2	41	3	97	3	97	3	97	3
M	173	146/92	54	4	2	1	1	2	1	2	2	2	2	2	2	97	2	97	2	97	2	5	2	64	2	42	1	97	1	97	1	97	1	97	1	97	1	97	1	97	1	97	1	97	1	97	1	97	1
M	174	149/86	33	1	2	2	2	2	2	2	1	2	2	1	2	97	2	97	2	97	2	2	2	56	1	97	1	97	1	97	1	97	1	97	1	97	1	97	1	97	2	58	1	97	1	97	1	97	1
M	175	138/86	33	3	2	2	2	2	2	2	2	2	2	2	2	97	2	97	2	97	2	3	1	97	1	97	1	97	1	97	1	97	1	97	1	97	1	97	1	97	1	97	1	97	1	97	1	97	1
M	176	136/83	44	4	2	1	1	2	2	2	1	1	1	2	2	97	2	97	1	34	2	2	1	97	1	97	1	97	1	97	2	60	2	60	1	97	1	97	1	97	1	97	3	97	3	97	1	97	1
M	177	136/87	46	1	2	2	2	2	2	2	1	2	2	2	2	97	2	97	2	97	2	1	1	97	1	97	1	97	1	97	1	97	1	97	1	97	2	65	1	97	1	97	1	97	2	74	1	97	1
M	178	138/82	33	4	2	1	2	3	2	1	2	1	2	2	2	97	2	97	2	97	3	3	1	97	1	97	1	97	1	97	1	97	1	97	1	97	1	97	1	97	1	97	1	97	1	97	1	97	1
M	179	178/90	33	1	2	2	2	2	2	2	2	2	2	2	2	97	2	97	2	97	5	1	1	97	1	97	1	97	1	97	2	50	1	97	1	97	1	97	1	97	1	97	1	97	1	97	1	97	1
M	180	124/72	29	2	2	2	1	2	2	2	2	2	2	2	2	97	2	97	2	97	5	5	1	97	1	97	1	97	1	97	1	97	1	97	1	97	1	97	1	97	1	97	1	97	1	97	1	97	1
M	181	131/70	42	3	1	1	1	1	1	2	1	2	2	1	2	97	2	97	2	97	2	1	1	97	1	97	1	97	1	97	1	97	1	97	1	97	1	97	1	97	1	97	1	97	1	97	1	97	1
M	182	103/72	40	3	2	2	1	2	2	1	1	1	1	2	2	97	2	97	2	97	2	2	1	97	1	97	1	97	1	97	3	97	3	97	1	97	1	97	1	97	1	97	3	97	3	97	1	97	1
M	183	101/82	50	4	2	1	1	2	2	1	2	1	1	2	2	97	1	45	2	97	2	5	1	97	1	97	1	97	1	97	1	97	1	97	1	97	1	97	1	97	1	97	1	97	1	97	1	97	1
M	184	151/92	50	4	1	2	1	1	2	1	1	1	1	1	2	97	2	97	2	97	2	2	2	73	1	97	2	73	1	97	2	63	1	97	1	97	1	97	1	97	1	97	2	70	1	97	1	97	1
M	185	159/98	32	3	2	2	1	2	2	2	1	2	2	2	2	97	2	97	2	97	2	1	3	97	3	97	3	97	3	97	3	97	3	97	3	97	3	97	3	97	3	97	3	97	3	97	3	97	3
M	186	113/71	34	1	2	2	1	2	2	2	2	1	2	2	2	97	2	97	2	97	2	5	1	97	1	97	1	97	1	97	1	97	2	59	1	97	1	97	1	97	2	59	2	61	1	97	1	97	2
M	187	110/81	30	3	2	1	2	2	2	1	1	1	1	2	2	97	2	97	2	97	5	5	1	97	1	97	1	97	1	97	2	53	1	97	1	97	1	97	1	97	1	97	1	97	3	97	1	97	1
M	188	138/78	51	3	2	1	2	2	2	2	1	1	1	2	2	97	1	49	2	97	2	2	1	97	3	97	3	97	3	97	2	60	2	60	2	9999	1	97	1	97	2	9999	1	97	1	97	1	97	2
M	189	170/90	38	3	1	1	1	2	2	2	1	1	2	2	2	97	2	97	2	97	2	5	1	97	1	97	3	97	3	97	3	97	3	97	1	97	1	97	1	97	1	97	1	97	1	97	1	97	1
M	190	136/92	30	2	2	2	1	2	2	2	2	2	2	2	2	97	2	97	2	97	2	3	1	97	1	97	3	97	3	97	1	97	1	97	1	97	1	97	1	97	1	97	3	97	3	97	1	97	1
M	191	171/110	53	1	2	2	2	2	2	2	2	2	2	2	2	97	2	97	2	97	3	5	3	97	3	97	3	97	3	97	3	97	3	97	3	97	2	85	3	97	3	97	3	97	3	97	3	97	3
M	192	129/78	30	1	2	2	2	2	2	2	1	2	2	1	2	97	2	97	2	97	2	1	3	97	3	97	3	97	3	97	3	97	3	97	3	97	3	97	3	97	3	97	3	97	3	97	3	97	3
M	193	130/90	29	3	2	2	2	2	2	2	1	2	2	1	2	97	2	97	2	97	1	1	3	97	3	97	3	97	3	97	3	97	3	97	3	97	3	97	3	97	3	97	3	97	3	97	3	97	3
M	194	130/90	40	3	1	2	1	2	2	3	1	1	2	2	2	97	2	97	2	97	2	2	2	50	1	97	2	50	1	97	2	50	2	40	1	97	1	97	2	60	1	97	2	40	1	97	1	97	1
M	195	140/90	40	4	3	1	1	2	2	1	1	1	3	1	2	97	2	97	2	97	5	1	3	97	2	56	2	48	3	97	3	97	3	97	3	97	3	97	3	97	2	55	3	97	2	55	3	97	2
M	196	150/100	39	4	1	1	1	1	1	2	1	2	2	2	2	97	2	97	2	97	1	5	3	97	3	97	3	97	2	30	3	97	2	30	3	97	3	97	3	97	3	97	3	97	3	97	3	97	3
M	197	128/73	26	1	2	2	1	2	2	2	2	1	2	2	2	97	2	97	2	97	5	1	1	97	1	97	3	97	3	97	3	97	3	97	1	97	1	97	1	97	1	97	1	97	1	97	1	97	1
M	198	137/90	41	1	2	2	2	2	2	2	1	2	2	2	2	97	2	97	2	97	5	1	1	97	2	60	1	97	1	97	1	97	2	40	2	60	2	65	1	97	1	97	1	97	1	97	1	97	1
M	199	156/74	37	2	2	2	1	2	2	2	1	2	2	2	2	97	2	97	2	97	2	5	1	97	1	97	1	97	1	97	1	97	1	97	1	97	1	97	1	97	1	97	1	97	1	97	1	97	1
M	200	90/6052	52	4	1	2	1	2	2	1	1	1	2	2	2	97	1	49	2	97	2	2	1	97	2	75	1	97	1	97	1	97	1	97	1	97	1	97	1	97	1	97	1	97	1	97	1	97	1
M	201	120/90	51	1	1	1	1	1	1	1	1	1	1	1	2	97	2	97	2	97	2	1	1	97	1	97	1	97	1	97	1	97	1	97	1	97	1	97	1	97	1	97	1	97	1	97	1	97	1
M	202	125/35	25	1	2	2	2	2	2	2	2	2	2	2	2	97	2	97	2	97	5	5	1	97	1	97	1	97	1	97	1	97	1	97	1	97	1	97	1	97	1	97	1	97	1	97	1	97	1
M	203	143/111	50	3	1	1	1	2	2	1	1	2	2	2	1	50	1	50	1	50	2	2	2	38	3	97	3	97	3	97	2	38	3	97	3	97	3	97	3	97	3	97	3	97	3	97	3	97	3
M	204	162/92	28	2	2	2	2	2	2	2	2	2	2	2	2	97	2	97	2	97	2	1	1	97	1	97	1	97	1	97	3	97	2	48	1	97	1	97	1	97	1	97	1	97	1	97	1	97	1
M	205	125/69	41	1	2	2	2	2	2	2	1	2	2	1	2	97	2	97	2	97	5	1	1	97	1	97	1	97	1	97	1	97	1	97	1	97	1	97	1	97	1	97	1	97	1	97	1	97	1
M	206	132/85	35	3	2	1	1	2	2	2	1	1	1	2	2	97	2	97	2	97	2	4	3	97	3	97	3	97	1	97	1	97	1	97	1	97	1	97	1	97	1	97	1	97	2	9999	2	9999	1
M	207	120/70	41	2	2	1	1	1	2	1	2	2	2	2	2	97	2	97	2	97	2	2	1	97	1	97	1	97	1	97	1	97	1	97	1	97	1	97	1	97	2	50	2	60	1	97	1	97	2
M	208	130/85	42	3	3	2	1	2	2	2	1	1	2	2	2	97	2	97	2	97	2	1	2	48	1	97	3	97	3	97	3	97	3	97	3	97	3	97	1	97	1	97	3	97	3	97	1	97	1
M	209	140/92	45	2	2	1	1	1	2	2	1	1	1	2	2	97	1	40	2	97	2	2	2	68	1	97	1	97	2	72	1	97	2	9999	2	9999	1	97	2	9999	2	9999	2	9999	2	9999	2	9999	2
M	210	132/90	41	1	2	2	2	2	2	2	1	2	2	2	2	97	2	97	2	97	2	2	3	97	3	97	3	97	3	97	3	97	3	97	3	97	3	97	3	97	3	97	3	97	3	97	3	97	3
M	211	128/75	43	1	2	2	2	2	2	2	1	2	2	2	2	97	2	97	2	97	2	2	3	97	3	97	3	97	3	97	3	97	3	97	3	97	3	97	3	97	3	97	3	97	3	97	3	97	3
M	212	155/98	50	2	2	1	1	1	2	2	1	2	2	2	2	97	2	97	2	97	2	4	3	97	3	97	3	97	3	97	3	97	2	70	1	97	1	97	1	97	1	97	1	97	1	97	1	97	1
M	213	132/74	47	4	2	1	1	1	1	2	2	2	2	2	2	97	2	97	2	97	2	1	2	59	1	97	3	97	3	97	3	97	3	97	1	97	3	97	3	97	3	97	3	97	3	97	1	97	3
M	214	163/100	31	2	2	2	1	2	2	2	1	2	2	2	2	97	1	30	2	97	2	3	1	97	3	97	1	97	3	97	2	30	2	35	1	97	3	97	2	60	2	60	1	97	3	97	2	40	2
M	215	123/75	29	2	2	2	1	2	2	2	1	2	2	1	2	97	2	97	2	97	2	2	3	97	3	97	3	97	2	9999	3	97	2	60	3	97	3	97	2	50	3	97	2	9999	3	97	3	97	3
M	216	108/68	26	1	2	2	2	2	2	2	1	2	2	1	2	97	2	97	2	97	2	3	1	97	1	97	1	97	1	97	1	97	1	97	1	97	1	97	1	97	1	97	3	97	1	97	1	97	1
M	217	111/90	37	1	2	2	1	2	2	2	2	2	2	2	2	97	2	97	2	97	5	1	1	97	3	97	3	97	3	97	3	97	3	97	1	97	3	97	1	97	3	97	3	97	3	97	3	97	3
M	218	122/80	35	3	2	2	2	2	2	1	1	2	2	2	2	97	2	97	2	97	2	2	1	97	1	97	3	97	1	97	3	97	1	97	3	97	1	97	3	97	1	97	3	97	1	97	1	97	1
M	219	147/102	33	2	2	1	1	2	2	1	1	2	2	1	2	97	2	97	2	97	2	1	1	97	1	97	1	97	1	97	1	97	1	97	1	97	1	97	1	97	1	97	1	97	1	97	1	97	1
M	220	135/90	39	2	1	2	1	2	2	2	1	2	2	2	2	97	1	38	1	38	2	2	1	97	1	97	2	50	1	97	1	97	1	97	1	97	1	97	2	45	2	50	1	97	1	97	2	45	2
M	221	125/78	36	1	2	2	2	1	2	2	2	2	2	2	2	97	2	97	2	97	2	4	3	97	3	97	3	97	3	97	2	64	3	97	3	97	3	97	3	97	3	97	3	97	3	97	3	97	3
M	222	125/78	35	1	1	2	2	2	2	2	1	2	2	2	2	97	2	97	2	97	2	2	3	97	3	97	3	97	3	97	2	64	2	57	3	97	3	97	2	64	3	97	2	64	3	97	3	97	3
M	223	140/85	40	2	2	2	2	2	2	2	1	2	2	2	2	97	2	97	2	97	2	3	2	46	1	97	2	46	2	52	2	46	2	52	1	97	1	97	1	97	1	97	2	46	2	52	1	97	1
M	224	128/81	31	1	2	2	2	2	2	2	1	2	2	1	2	97	2	97	2	97	4	1	1	97	1	97	1	97	1	97	2	60	1	97	1	97	1	97	1	97	1	97	2	60	1	97	2	50	1
M	224	120/70	39	3	2	2	2	1	1	2	1	1	2	2	2	97	2	97	2	97	2	2	3	97	3	97	3	97	3	97	2	50	2	50	3	97	3	97	3	97	3	97	2	50	3	97	3	97	3
M	225	120/80	26	1	2	2	2	2	2	2	1	2	2	2	2	97	2	97	2	97	5	5	1	97	1	97	1	97	1	97	1	97	1	97	1	97	1	97	1	97	1	97	1	97	1	97	1	97	1
M	226	135/95	34	2	2	2	2	1	2	2	2	2	2	2	2	97	2	97	2	97	1	1	1	97	1	97	1	97	1	97	1	97	1	97	1	97	1	97	1	97	1	97	3	97	3	97	1	97	1
M	227	125/80	36	1	2	2	2	2	2	2	1	2	2	2	2	97	2	97	2	97	5	5	1	97	1	97	1	97	1	97	1	97	1	97	1	97	1	97	1	97	1	97	1	97	1	97	1	97	1
M	228	140/85	39	2	2	1	2	2	2	1	2	2	2	1	2	97	2	97	2	97	5	5	1	97	1	97	1	97	1	97	3	97	3	97	1	97	1	97	3	97	1	97	1	97	1	97	1	97	1
M	229	125/75	33	1	2	2	2	2	2	2	1	2	2	2	2	97	2	97	2	97	3	1	1	97	1	97	1	97	1	97	1	97	1	97	1	97	1	97	1	97	1	97	1	97	1	97	1	97	1
M	230	115/75	40	2	2	2	1	2	2	2	2	2	2	2	2	97	2	97	2	97	5	2	1	97	1	97	1	97	3	97	1	97	1	97	2	60	1	97	1	97	1	97	3	97	1	97	1	97	1
M	231	135/80	36	3	2	2	1	2	2	2	1	2	2	2	2	97	2	97	1	9999	2	2	1	97	1	97	1	97	1	97	2	48	2	53	1	97	1	97	1	97	1	97	3	97	3	97	2	50	2
M	232	120/90	39	1	2	2	2	2	2	2	2	2	2	2	2	97	2	97	2	97	5	2	3	97	3	97	3	97	3	97	3	97	3	97	3	97	3	97	3	97	3	97	3	97	3	97	3	97	3
M	233	113/69	33	1	2	2	2	2	2	1	1	2	2	2	2	97	2	97	2	97	2	5	1	97	1	97	1	97	1	97	1	97	2	60	1	97	1	97	1	97	2	45	1	97	3	97	1	97	3
M	234	125/75	38	2	2	1	2	2	2	2	1	2	2	2	2	97	2	97	2	97	5	5	1	97	1	97	1	97	1	97	1	97	1	97	1	97	1	97	1	97	1	97	1	97	1	97	1	97	1
M	235	121/83	31	1	2	1	1	2	2	2	2	1	2	1	2	97	2	97	2	97	2	5	1	97	3	97	1	97	3	97	1	97	3	97	1	97	3	97	1	97	3	97	1	97	3	97	1	97	3
M	236	120/85	42	2	1	1	1	1	2	1	2	2	2	2	2	97	2	97	2	97	2	2	3	97	3	97	3	97	3	97	3	97	2	62	3	97	3	97	3	97	3	97	2	59	3	97	3	97	3
M	237	142/91	40	1	2	2	1	2	2	2	2	2	2	2	2	97	2	97	2	97	5	1	1	97	1	97	1	97	1	97	1	97	1	97	1	97	1	97	1	97	2	70	1	97	2	70	1	97	1
M	238	154/83	42	1	2	2	2	2	2	2	2	2	2	2	2	97	2	97	2	97	2	5	1	97	1	97	2	60	2	70	1	97	1	97	1	97	1	97	1	97	1	97	1	97	1	97	1	97	1
M	239	143/82	32	1	2	2	2	2	2	2	1	1	2	2	2	97	2	97	2	97	2	2	1	97	1	97	1	97	1	97	1	97	2	54	1	97	1	97	1	97	1	97	1	97	1	97	1	97	1
M	240	121/64	25	1	2	2	2	2	2	2	1	2	2	1	2	97	2	97	2	97	3	1	1	97	1	97	1	97	1	97	1	97	3	97	1	97	1	97	1	97	1	97	1	97	3	97	1	97	1
M	241	121/70	47	3	2	2	1	2	2	2	1	2	2	2	2	97	2	97	2	97	3	1	3	97	3	97	3	97	3	97	3	97	2	9999	3	97	3	97	3	97	3	97	3	97	2	9999	3	97	3
M	242	115/84	43	2	2	2	2	2	2	2	1	1	2	2	2	97	2	97	2	97	2	2	3	97	1	97	3	97	1	97	3	97	1	97	3	97	1	97	3	97	1	97	3	97	1	97	3	97	1
M	243	108/75	32	1	1	1	2	2	2	2	2	2	2	2	2	97	1	30	2	97	2	2	1	97	1	97	1	97	1	97	1	97	3	97	1	97	1	97	1	97	1	97	1	97	1	97	1	97	1
M	245	110/77	41	2	2	1	1	2	2	2	1	1	1	1	2	97	2	97	2	97	2	4	1	97	1	97	1	97	3	97	3	97	2	46	1	97	2	54	1	97	3	97	3	97	3	97	2	50	2
M	246	104/70	35	1	2	2	1	2	2	2	1	2	2	2	2	97	2	97	2	97	3	1	1	97	1	97	1	97	1	97	1	97	2	65	2	65	1	97	1	97	1	97	3	97	3	97	2	40	2
M	247	149/100	42	1	2	1	1	2	2	2	1	2	2	2	2	97	2	97	2	97	5	5	1	97	3	97	3	97	3	97	3	97	3	97	3	97	3	97	1	97	3	97	1	97	3	97	1	97	3
M	248	135/82	32	1	2	2	1	2	2	1	1	2	2	2	2	97	2	97	2	97	2	5	1	97	1	97	1	97	1	97	1	97	1	97	1	97	1	97	1	97	1	97	1	97	1	97	1	97	1
M	249	145/80	54	3	1	1	1	2	2	2	2	2	2	2	2	97	2	97	2	97	2	2	3	97	3	97	2	40	3	97	3	97	3	97	3	97	3	97	3	97	3	97	3	97	3	97	3	97	3
M	250	130/80	50	1	2	2	1	2	1	2	1	2	2	2	2	97	2	97	2	97	5	5	3	97	3	97	3	97	3	97	3	97	3	97	3	97	3	97	3	97	3	97	3	97	3	97	3	97	3
M	251	120/80	42	2	2	2	1	2	1	2	2	2	2	2	2	97	2	97	2	97	5	2	3	97	3	97	3	97	3	97	3	97	3	97	3	97	3	97	3	97	3	97	3	97	3	97	3	97	3
M	252	135/75	45	2	2	2	1	2	2	2	2	2	2	2	2	97	2	97	2	97	5	3	3	97	3	97	3	97	3	97	3	97	3	97	3	97	3	97	3	97	3	97	3	97	3	97	3	97	3
M	253	132/80	49	1	2	2	1	2	2	2	2	2	2	2	2	97	2	97	2	97	2	2	1	97	1	97	1	97	2	50	1	97	1	97	1	97	1	97	1	97	1	97	1	97	1	97	1	97	1
M	254	124/79	31	1	1	2	2	2	2	2	1	2	2	2	2	97	2	97	2	97	2	3	1	97	3	97	1	97	3	97	1	97	3	97	1	97	3	97	1	97	3	97	1	97	3	97	1	97	3
M	255	120/80	39	2	2	2	2	2	2	2	2	2	2	2	2	97	2	97	2	97	2	2	3	97	3	97	3	97	3	97	3	97	3	97	3	97	3	97	2	60	3	97	3	97	3	97	3	97	3
M	256	130/80	38	2	2	2	2	2	2	2	1	2	2	2	2	97	2	97	2	97	2	3	1	97	1	97	1	97	1	97	1	97	1	97	1	97	1	97	1	97	1	97	1	97	1	97	1	97	1
M	257	120/75	33	1	2	2	2	2	2	1	1	1	2	2	2	97	2	97	2	97	2	3	2	45	3	97	3	97	3	97	3	97	2	50	3	97	3	97	3	97	3	97	3	97	3	97	3	97	3
M	258	135/90	32	2	1	2	2	2	2	2	2	2	2	2	2	97	2	97	2	97	2	2	3	97	3	97	3	97	3	97	2	47	3	97	3	97	3	97	3	97	3	97	3	97	3	97	3	97	3
M	259	139/88	27	1	2	1	1	2	2	1	1	1	2	2	2	97	2	97	2	97	2	1	1	97	1	97	1	97	1	97	1	97	1	97	1	97	1	97	1	97	1	97	1	97	1	97	1	97	1
M	260	100/60	40	3	2	1	1	2	2	2	1	2	2	2	2	97	2	97	2	97	3	1	3	97	3	97	3	97	3	97	2	50	2	50	3	97	3	97	3	97	3	97	2	60	2	60	3	97	3
M	261	120/90	34	2	2	2	2	2	2	2	1	2	2	2	2	97	2	97	2	97	5	2	1	97	1	97	1	97	1	97	1	97	1	97	1	97	1	97	1	97	1	97	1	97	1	97	1	97	1
M	262	178/108	46	2	2	2	2	2	2	2	2	1	2	2	2	97	2	97	1	46	2	2	3	97	1	97	3	97	1	97	3	97	1	97	3	97	1	97	3	97	1	97	3	97	1	97	3	97	1
M	263	128/81	37	3	2	2	1	2	2	1	1	2	2	2	2	97	2	97	2	97	2	1	3	97	3	97	3	97	3	97	3	97	3	97	3	97	3	97	1	97	3	97	3	97	3	97	3	97	3
M	264	135/80	46	3	3	1	1	2	2	2	1	1	2	2	2	97	2	97	2	97	2	3	1	97	1	97	1	97	2	60	1	97	1	97	1	97	1	97	1	97	1	97	1	97	1	97	1	97	1
M	265	118/85	31	1	1	1	1	2	2	2	1	2	2	2	2	97	2	97	2	97	5	5	1	97	1	97	1	97	1	97	1	97	1	97	1	97	1	97	1	97	1	97	1	97	1	97	1	97	1
M	266	135/90	45	2	2	1	1	2	3	2	1	2	1	1	2	97	2	97	2	97	2	3	1	97	1	97	1	97	1	97	1	97	1	97	1	97	2	60	1	97	1	97	1	97	1	97	1	97	2
M	267	172/89	55	1	2	2	2	2	2	2	2	2	2	2	2	97	2	97	2	97	2	2	3	97	3	97	3	97	3	97	3	97	3	97	3	97	3	97	3	97	3	97	3	97	3	97	3	97	3
M	268	138/93	37	2	2	1	1	2	2	2	2	1	2	2	2	97	2	97	2	97	2	2	1	97	1	97	2	65	2	58	2	45	2	50	1	97	3	97	1	97	3	97	3	97	3	97	1	97	1
M	269	129/77	38	1	2	2	1	2	1	2	1	2	1	1	2	97	2	97	2	97	1	1	3	97	3	97	3	97	3	97	3	97	1	97	3	97	3	97	3	97	3	97	3	97	3	97	3	97	3
M	270	160/115	36	2	2	2	2	2	1	2	1	1	1	2	2	97	1	34	2	97	2	1	3	97	2	50	3	97	3	97	3	97	3	97	3	97	3	97	3	97	2	50	3	97	3	97	3	97	3
M	271	130/88	31	2	2	2	1	2	2	2	1	2	2	1	2	97	2	97	2	97	2	2	1	97	1	97	1	97	1	97	1	97	1	97	1	97	1	97	1	97	1	97	1	97	1	97	1	97	1
M	272	120/80	34	2	3	1	1	1	3	1	1	2	1	3	2	97	2	97	2	97	5	5	2	40	1	97	3	97	3	97	3	97	3	97	3	97	1	97	3	97	3	97	3	97	3	97	3	97	1
M	273	140/85	44	3	2	1	1	2	2	2	2	1	2	2	2	97	2	97	2	97	5	2	3	97	3	97	3	97	2	65	2	9999	3	97	3	97	3	97	3	97	2	55	2	9999	2	55	3	97	3
M	274	120/75	42	2	2	2	1	2	2	2	2	2	2	2	2	97	2	97	2	97	2	2	3	97	3	97	3	97	3	97	2	69	3	97	3	97	3	97	3	97	3	97	3	97	3	97	3	97	3
M	275	149/86	43	2	1	1	1	1	2	2	1	2	2	2	2	97	2	97	2	97	2	5	1	97	1	97	1	97	2	45	2	55	2	45	1	97	1	97	2	55	1	97	2	55	1	97	2	50	2
M	276	139/84	44	1	2	2	2	2	2	2	1	2	2	2	2	97	2	97	2	97	2	1	1	97	1	97	1	97	1	97	3	97	1	97	1	97	1	97	1	97	1	97	1	97	3	97	1	97	1
M	277	131/83	30	4	1	1	1	2	2	2	1	2	2	2	2	97	2	97	2	97	2	5	1	97	1	97	1	97	1	97	1	97	1	97	1	97	1	97	1	97	1	97	1	97	1	97	1	97	1
M	278	130/85	31	2	1	2	1	2	2	2	2	2	2	1	2	97	2	97	2	97	2	1	1	97	1	97	1	97	1	97	1	97	1	97	1	97	1	97	1	97	1	97	1	97	1	97	1	97	1
M	279	125/82	28	1	2	2	1	2	2	2	1	2	2	2	2	97	2	97	2	97	2	1	1	97	1	97	1	97	1	97	1	97	1	97	1	97	1	97	1	97	1	97	1	97	1	97	1	97	1
M	280	164/77	49	3	2	2	1	2	2	2	1	2	2	2	2	97	2	97	2	97	2	2	3	97	3	97	3	97	3	97	3	97	3	97	3	97	3	97	3	97	3	97	3	97	3	97	3	97	3
M	281	125/79	49	2	2	1	1	2	2	2	2	2	2	2	2	97	2	97	2	97	5	1	3	97	1	97	3	97	1	97	3	97	3	97	1	97	1	97	1	97	1	97	3	97	3	97	1	97	1
M	282	145/75	27	1	2	1	2	1	2	2	1	2	2	2	2	97	2	97	2	97	5	1	3	97	3	97	3	97	3	97	1	97	1	97	1	97	1	97	1	97	2	44	3	97	3	97	1	97	1
M	283	163/100	50	3	2	1	1	1	2	2	1	1	2	2	2	97	2	97	1	44	5	2	2	9999	1	97	3	97	3	97	1	97	1	97	1	97	1	97	1	97	1	97	3	97	3	97	2	9999	1
M	284	145/93	40	2	2	1	2	2	2	2	2	2	2	2	2	97	2	97	2	97	5	2	1	97	1	97	1	97	1	97	1	97	1	97	1	97	1	97	1	97	1	97	1	97	1	97	1	97	1
M	285	125/75	33	1	2	2	1	2	2	2	2	2	2	2	2	97	2	97	2	97	2	1	1	97	1	97	1	97	1	97	2	39	1	97	2	41	1	97	1	97	1	97	2	39	1	97	1	97	1
M	286	160/110	32	3	2	1	1	2	2	2	1	2	1	2	2	97	1	32	2	97	2	2	3	97	3	97	3	97	3	97	3	97	3	97	3	97	3	97	3	97	3	97	3	97	3	97	3	97	3
M	287	134/7	36	1	2	2	1	2	2	2	2	2	2	2	2	97	2	97	2	97	2	3	3	97	3	97	3	97	3	97	2	67	2	60	3	97	3	97	3	97	3	97	3	97	3	97	3	97	3
M	288	125/75	40	1	2	2	2	2	2	2	2	2	2	2	2	97	2	97	2	97	2	5	3	97	3	97	3	97	3	97	3	97	3	97	3	97	3	97	3	97	3	97	3	97	3	97	3	97	3
M	289	133/61	42	2	2	2	1	2	2	2	1	1	2	2	2	97	2	97	2	97	2	2	1	97	1	97	3	97	3	97	2	72	1	97	1	97	1	97	2	72	1	97	3	97	3	97	1	97	1
M	290	118/76	40	2	2	2	1	1	1	2	1	2	2	2	2	97	2	97	2	97	2	3	3	97	3	97	3	97	3	97	2	50	3	97	3	97	3	97	3	97	3	97	3	97	3	97	3	97	3
M	291	126/86	28	1	2	2	2	2	2	1	1	2	2	2	2	97	2	97	2	97	2	5	1	97	1	97	1	97	1	97	1	97	1	97	1	97	1	97	1	97	1	97	1	97	1	97	1	97	1
M	292	112/73	43	2	2	2	2	2	2	2	2	2	2	2	2	97	2	97	2	97	5	5	2	63	2	62	3	97	3	97	3	97	3	97	3	97	3	97	3	97	3	97	3	97	3	97	3	97	3
M	293	136/86	40	2	1	2	2	2	2	1	1	2	2	2	2	97	1	38	2	97	1	1	1	97	3	97	1	97	3	97	2	40	3	97	2	40	3	97	1	97	3	97	1	97	3	97	1	97	3
M	294	135/82	35	2	2	1	1	2	2	2	1	1	2	2	2	97	2	97	2	97	5	4	1	97	1	97	1	97	1	97	1	97	1	97	1	97	1	97	1	97	1	97	1	97	1	97	1	97	1
M	295	146/88	41	1	2	2	2	2	2	2	2	1	2	2	2	97	2	97	2	97	3	1	1	97	1	97	1	97	1	97	1	97	1	97	1	97	1	97	1	97	1	97	1	97	1	97	1	97	1
M	296	171/95	42	2	2	1	1	2	2	2	1	1	2	2	2	97	1	37	2	97	2	2	3	97	3	97	2	9999	3	97	2	9999	3	97	3	97	3	97	2	9999	3	97	3	97	3	97	3	97	3
M	297		27	2	2	2	1	2	2	2	1	2	2	1	2	97	2	97	2	97	2	2	1	97	1	97	1	97	1	97	1	97	1	97	1	97	1	97	1	97	1	97	1	97	1	97	1	97	1
M	298	122/69	28	1	2	2	2	2	2	2	1	2	2	2	2	97	2	97	2	97	2	2	1	97	3	97	1	97	3	97	1	97	3	97	1	97	3	97	1	97	3	97	1	97	3	97	1	97	3
M	299	131/79	29	1	2	2	1	2	2	2	1	2	2	2	2	97	2	97	2	97	5	1	1	97	1	97	1	97	1	97	1	97	1	97	1	97	1	97	1	97	1	97	1	97	1	97	1	97	1
M	300	122/64	28	1	2	2	2	2	2	2	1	2	2	1	2	97	2	97	2	97	1	1	1	97	1	97	1	97	1	97	1	97	1	97	1	97	1	97	1	97	1	97	1	97	1	97	1	97	1
M	301	119/70	49	2	2	1	1	2	2	2	2	2	2	2	2	97	2	97	2	97	2	2	3	97	3	97	3	97	3	97	3	97	3	97	3	97	3	97	3	97	3	97	3	97	3	97	3	97	3
M	302	144/73	25	1	2	2	2	2	2	2	2	2	2	1	2	97	2	97	2	97	5	5	1	97	1	97	1	97	1	97	1	97	1	97	1	97	1	97	1	97	1	97	1	97	1	97	1	97	1
M	303	119/72	40	1	2	2	2	2	2	2	2	2	2	2	2	97	2	97	2	97	2	2	3	97	3	97	3	97	3	97	3	97	3	97	3	97	3	97	3	97	3	97	3	97	3	97	3	97	3
M	304	115/73	43	1	2	2	2	2	2	2	2	2	2	2	2	97	2	97	2	97	2	2	3	97	3	97	3	97	3	97	3	97	3	97	3	97	3	97	3	97	3	97	3	97	3	97	3	97	3
M	305	114/75	33	3	2	1	2	1	2	1	1	1	2	2	2	97	2	97	2	97	2	1	3	97	1	97	3	97	1	97	1	97	3	97	1	97	1	97	1	97	1	97	1	97	1	97	1	97	3
M	306	156/73	34	3	1	1	1	2	2	2	1	2	2	1	1	7	2	97	2	97	2	2	3	97	3	97	2	9999	3	97	2	9999	3	97	3	97	3	97	3	97	3	97	3	97	3	97	3	97	3
M	307	115/81	39	1	2	2	2	2	2	2	2	2	2	2	2	97	2	97	2	97	2	2	1	97	1	97	1	97	1	97	1	97	1	97	1	97	1	97	1	97	1	97	1	97	1	97	1	97	1
M	308	130/75	45	2	2	1	1	2	2	2	1	2	2	2	2	97	1	38	2	97	2	2	2	69	3	97	3	97	2	53	2	50	3	97	3	97	3	97	3	97	3	97	3	97	3	97	3	97	3
M	309	120/80	40	1	2	2	2	2	2	2	2	2	2	1	2	97	2	97	2	97	1	1	2	97	1	97	3	97	1	97	3	97	1	97	3	97	1	97	3	97	1	97	3	97	1	97	3	97	1
M	310	135/70	48	3	2	2	1	2	2	2	2	2	2	2	2	97	2	97	2	97	2	2	3	97	3	97	3	97	2	60	3	97	2	60	3	97	3	97	2	78	3	97	3	97	3	97	3	97	3
M	311	118/76	34	2	2	2	1	2	2	2	1	2	2	2	2	97	2	97	2	97	2	3	1	97	1	97	1	97	1	97	1	97	1	97	1	97	1	97	1	97	1	97	1	97	1	97	1	97	2
M	312	122/84	39	2	2	1	1	2	2	2	2	2	2	2	2	97	2	97	2	97	2	3	3	97	3	97	2	63	3	97	3	97	3	97	3	97	3	97	3	97	2	60	3	97	3	97	3	97	3
M	313	100/56	31	2	2	2	1	1	2	2	1	2	2	2	2	97	2	97	2	97	2	2	3	97	3	97	3	97	3	97	3	97	3	97	3	97	3	97	2	60	2	58	3	97	3	97	3	97	3
M	314	139/77	25	1	2	2	1	2	2	2	2	2	2	2	2	97	2	97	2	97	2	1	2	9999	1	97	1	97	1	97	2	9999	1	97	1	97	1	97	1	97	1	97	2	9999	1	97	2	9999	1
M	315	122/70	28	1	2	2	2	2	2	2	1	2	2	2	2	97	2	97	2	97	2	3	1	97	1	97	1	97	1	97	1	97	1	97	1	97	1	97	1	97	1	97	1	97	1	97	1	97	1
M	316	106/74	40	1	2	2	2	2	2	2	1	2	2	2	2	97	2	97	2	97	2	1	1	97	1	97	1	97	1	97	1	97	2	50	1	97	1	97	1	97	1	97	1	97	1	97	1	97	1
M	317	120/70	40	2	2	2	2	2	2	2	1	2	2	2	2	97	2	97	2	97	2	5	1	97	1	97	1	97	1	97	2	50	1	97	1	97	1	97	1	97	1	97	3	97	3	97	1	97	1
M	318	114/73	27	1	2	2	1	2	2	2	1	1	2	2	2	97	2	97	2	97	2	1	1	97	1	97	1	97	1	97	1	97	1	97	1	97	1	97	1	97	1	97	1	97	1	97	1	97	1
M	319	120/73	38	1	2	2	1	2	2	2	1	2	2	2	2	97	2	97	2	97	1	2	1	97	1	97	1	97	1	97	3	97	3	97	2	50	1	97	1	97	1	97	1	97	1	97	1	97	2
M	320	119/80	33	1	2	2	2	2	2	1	1	2	2	2	2	97	2	97	2	97	5	5	1	97	1	97	1	97	1	97	1	97	1	97	1	97	1	97	1	97	1	97	1	97	1	97	1	97	1
M	321	122/66	37	2	2	1	1	2	2	1	1	2	2	1	2	97	2	97	2	97	2	3	1	97	1	97	1	97	1	97	1	97	1	97	1	97	1	97	1	97	1	97	1	97	1	97	1	97	1
M	322	104/68	30	1	2	2	2	2	2	2	2	2	2	2	2	97	2	97	2	97	2	1	1	97	1	97	1	97	1	97	1	97	1	97	1	97	1	97	1	97	1	97	2	56	1	97	1	97	1
M	323	129/76	26	1	2	2	2	2	2	2	2	2	2	1	2	97	2	97	2	97	2	2	3	97	3	97	3	97	2	50	2	50	2	50	2	60	3	97	2	55	2	50	3	97	3	97	2	50	3
M	324	110/80	35	1	2	2	2	2	2	1	1	2	2	2	2	97	2	97	2	97	2	2	1	97	3	97	1	97	3	97	2	55	3	97	1	97	3	97	1	97	3	97	1	97	3	97	1	97	3
M	325	119/70	29	1	2	2	2	2	2	2	2	2	2	2	2	97	2	97	2	97	2	1	1	97	1	97	1	97	1	97	1	97	1	97	1	97	1	97	1	97	1	97	1	97	1	97	1	97	1
M	326	135/84	46	3	2	2	1	2	2	2	1	2	2	2	2	97	2	97	2	97	4	3	2	50	3	97	3	97	3	97	3	97	3	97	3	97	3	97	3	97	3	97	3	97	3	97	3	97	3
M	327	134/83	35	1	2	2	1	2	2	2	1	2	2	2	2	97	2	97	2	97	3	3	1	97	1	97	1	97	1	97	1	97	1	97	1	97	1	97	1	97	1	97	1	97	1	97	1	97	1
M	328	120/80	30	1	2	2	1	2	2	2	1	2	2	2	2	97	2	97	2	97	2	2	1	97	1	97	1	97	1	97	2	40	1	97	1	97	1	97	2	40	2	40	1	97	1	97	1	97	1
M	329	125/84	39	4	2	2	2	2	2	2	2	2	2	2	2	97	2	97	2	97	2	3	3	97	3	97	3	97	3	97	3	97	3	97	3	97	3	97	3	97	2	75	3	97	3	97	3	97	3
M	330	120/72	38	1	2	2	2	2	2	1	1	1	1	2	2	97	2	97	2	97	3	5	1	97	3	97	1	97	1	97	1	97	1	97	2	50	1	97	1	97	1	97	2	50	1	97	2	35	2
M	331	127/76	31	2	2	1	1	1	2	1	1	1	1	1	2	97	2	97	2	97	3	3	1	97	1	97	2	51	1	97	1	97	2	50	1	97	1	97	2	51	1	97	1	97	1	97	1	97	1
M	332	156/81	48	4	3	2	2	1	2	2	1	2	2	3	2	97	2	97	2	97	3	3	3	97	3	97	3	97	3	97	3	97	3	97	3	97	3	97	3	97	3	97	3	97	3	97	3	97	3
M	333	130/90	40	4	1	2	1	2	2	2	2	2	2	2	2	97	2	97	2	97	2	2	1	97	1	97	1	97	3	97	1	97	3	97	1	97	1	97	1	97	1	97	1	97	3	97	1	97	1
M	334	140/95	45	2	2	2	2	2	2	2	1	2	2	2	2	97	2	97	2	97	3	1	3	97	3	97	3	97	3	97	3	97	3	97	3	97	3	97	3	97	3	97	3	97	3	97	3	97	3
M	335	135/75	37	2	1	1	1	2	2	2	1	1	2	1	2	97	1	35	2	97	5	5	1	97	1	97	3	97	3	97	3	97	3	97	1	97	3	97	1	97	1	97	3	97	1	97	1	97	3
M	336	122/72	36	3	1	1	1	2	2	1	1	2	1	2	2	97	2	97	2	97	1	1	1	97	1	97	1	97	1	97	1	97	1	97	1	97	1	97	1	97	1	97	1	97	1	97	1	97	1
M	337	135/89	38	2	2	2	1	2	2	2	1	2	2	2	2	97	2	97	2	97	2	5	2	55	3	97	2	55	3	97	3	97	3	97	3	97	3	97	3	97	3	97	3	97	3	97	3	97	3
M	338	120/80	25	2	2	2	1	2	2	2	2	2	2	2	2	97	2	97	2	97	3	3	3	97	3	97	3	97	3	97	3	97	3	97	3	97	3	97	3	97	3	97	3	97	3	97	3	97	3
M	339	112/72	41	1	2	2	1	2	2	2	2	2	2	2	2	97	2	97	2	97	3	3	1	97	1	97	1	97	1	97	1	97	1	97	1	97	1	97	1	97	1	97	1	97	1	97	1	97	1
M	340	130/75	39	1	2	2	2	2	2	2	2	2	2	2	2	97	2	97	2	97	3	1	1	97	1	97	1	97	1	97	1	97	1	97	1	97	1	97	1	97	1	97	1	97	1	97	1	97	1
M	341	95/55	39	2	2	1	1	2	2	2	2	2	2	2	2	97	2	97	2	97	3	3	2	75	3	97	3	97	3	97	3	97	3	97	3	97	3	97	3	97	3	97	3	97	3	97	3	97	3
M	342	125/70	36	2	1	2	1	2	2	2	1	2	2	1	2	97	2	97	2	97	3	3	3	97	3	97	3	97	3	97	3	97	3	97	3	97	3	97	3	97	3	97	3	97	3	97	3	97	3
M	343	122/75	34	2	2	2	2	2	2	2	1	2	2	2	2	97	2	97	2	97	2	1	1	97	1	97	1	97	1	97	1	97	1	97	1	97	1	97	1	97	1	97	1	97	1	97	1	97	1
M	344	144/95	45	1	1	2	2	2	2	2	2	2	2	2	2	97	2	97	2	97	2	2	3	97	1	97	2	9999	1	97	3	97	1	97	3	97	1	97	3	97	1	97	3	97	1	97	3	97	1
M	345	123/69	47	1	2	2	2	2	2	2	2	1	2	2	2	97	2	97	2	97	1	1	1	97	1	97	1	97	1	97	1	97	1	97	1	97	1	97	1	97	1	97	1	97	1	97	1	97	1
M	346	125/82	58	3	2	1	1	2	2	2	1	2	2	2	1	43	2	97	2	97	2	2	1	97	2	40	1	97	1	97	1	97	1	97	1	97	1	97	1	97	1	97	1	97	1	97	1	97	2
M	347	137/85	30	1	2	2	2	2	2	2	1	2	2	2	2	97	2	97	2	97	1	1	1	97	1	97	1	97	1	97	1	97	1	97	1	97	1	97	1	97	1	97	1	97	1	97	1	97	1
M	348	105/60	39	1	2	1	2	2	2	2	2	2	2	2	2	97	2	97	2	97	3	3	3	97	3	97	3	97	3	97	3	97	3	97	3	97	3	97	3	97	3	97	3	97	3	97	3	97	3
M	349	125/68	38	2	2	2	1	2	2	2	2	2	2	2	2	97	2	97	2	97	2	2	2	56	3	97	3	97	3	97	3	97	3	97	3	97	3	97	3	97	3	97	3	97	3	97	3	97	3
M	350	107/75	45	3	2	2	1	2	2	1	1	1	2	2	2	97	2	97	2	97	2	1	3	97	3	97	3	97	3	97	3	97	3	97	3	97	3	97	3	97	3	97	3	97	3	97	3	97	3
M	351	120/80	35	2	2	2	2	2	2	2	1	2	2	2	2	97	2	97	2	97	2	2	1	97	3	97	1	97	3	97	2	55	1	97	3	97	1	97	1	97	1	97	1	97	1	97	1	97	1
M	352	130/90	38	3	2	2	2	2	2	2	1	2	2	2	2	97	1	35	2	97	2	2	3	97	3	97	3	97	3	97	3	97	3	97	3	97	3	97	3	97	3	97	3	97	3	97	3	97	3
M	353	120/70	39	3	2	1	1	2	2	2	2	2	2	2	2	97	2	97	2	97	2	2	1	97	3	97	1	97	3	97	1	97	3	97	1	97	3	97	1	97	3	97	1	97	3	97	1	97	3
M	354	148/95	37	2	3	2	2	2	2	2	1	2	1	2	2	97	2	97	2	97	2	2	3	97	3	97	3	97	3	97	2	55	3	97	3	97	3	97	3	97	2	50	3	97	3	97	3	97	3
M	355	118/64	42	3	1	1	1	2	2	2	1	1	2	2	2	97	1	9999	2	97	2	4	3	97	3	97	3	97	3	97	2	9999	3	97	3	97	3	97	2	9999	3	97	3	97	2	9999	2	9999	3
M	356	136/83	53	2	2	2	1	2	1	2	2	2	2	2	2	97	2	97	2	97	2	3	1	97	1	97	1	97	1	97	3	97	3	97	1	97	2	78	1	97	1	97	1	97	1	97	1	97	1
M	357	128/78	40	1	2	2	2	2	2	2	2	2	2	2	2	97	2	97	2	97	3	1	1	97	1	97	3	97	1	97	3	97	1	97	1	97	1	97	1	97	1	97	3	97	3	97	2	50	1
M	358	138/86	36	2	2	2	2	1	2	2	2	2	2	2	2	97	2	97	2	97	4	4	1	97	1	97	2	40	1	97	1	97	2	38	1	97	2	51	1	97	1	97	1	97	1	97	1	97	3
M	359	138/86	44	2	3	1	1	2	2	2	1	2	2	2	2	97	2	97	2	97	1	2	1	97	3	97	1	97	3	97	1	97	2	65	1	97	1	97	2	50	1	97	1	97	1	97	1	97	1
M	360	140/85	41	4	1	1	1	1	2	1	1	2	1	2	2	97	2	97	2	97	1	3	2	40	1	97	3	97	1	97	2	40	1	97	1	97	1	97	1	97	1	97	3	97	1	97	3	97	2
M	361	145/87	46	2	1	2	1	2	2	2	2	1	2	2	2	97	2	97	2	97	2	5	1	97	2	9999	3	97	2	9999	3	97	2	9999	3	97	3	97	3	97	3	97	3	97	3	97	3	97	2
M	362	140/78	43	2	2	2	2	2	2	2	1	2	2	2	2	97	2	97	2	97	2	2	3	97	3	97	3	97	3	97	3	97	3	97	3	97	3	97	3	97	3	97	3	97	3	97	3	97	3
M	363	122/69	33	2	2	2	2	2	2	1	1	2	2	2	2	97	2	97	2	97	2	3	1	97	1	97	1	97	1	97	3	97	3	97	1	97	1	97	1	97	1	97	3	97	3	97	1	97	1
M	364	133/75	36	2	2	2	1	2	2	2	2	2	2	2	2	97	2	97	2	97	2	3	1	97	1	97	1	97	1	97	1	97	1	97	1	97	1	97	1	97	2	40	1	97	1	97	2	35	1
M	365	110/90	33	1	2	2	1	2	2	2	1	2	2	2	2	97	2	97	2	97	2	1	3	97	3	97	3	97	3	97	1	97	1	97	3	97	3	97	3	97	3	97	3	97	3	97	3	97	3
M	366	125/70	31	2	3	3	3	2	2	1	1	1	2	1	2	97	2	97	2	97	2	1	3	97	3	97	3	97	3	97	3	97	3	97	3	97	3	97	3	97	3	97	3	97	3	97	3	97	3
M	367	122/78	32	1	2	2	2	2	2	2	2	2	2	2	2	97	2	97	2	97	5	5	3	97	3	97	3	97	3	97	2	9999	3	97	3	97	3	97	3	97	3	97	3	97	3	97	3	97	2
M	368	125/75	35	2	2	2	2	2	2	2	2	2	2	2	2	97	2	97	2	97	5	2	3	97	3	97	3	97	3	97	3	97	3	97	3	97	3	97	3	97	3	97	3	97	3	97	3	97	3
M	369	126/80	33	1	2	2	2	2	2	2	2	2	2	2	2	97	2	97	2	97	5	5	3	97	3	97	3	97	3	97	3	97	3	97	3	97	3	97	3	97	3	97	3	97	3	97	3	97	3
M	370	123/78	28	1	2	2	1	2	2	2	1	2	2	2	2	97	2	97	2	97	2	1	1	97	1	97	1	97	1	97	1	97	1	97	1	97	1	97	1	97	1	97	1	97	1	97	1	97	1
M	371	150/90	53	2	1	2	2	2	2	2	2	2	2	2	2	97	2	97	2	97	2	2	3	97	3	97	3	97	3	97	3	97	3	97	3	97	3	97	3	97	3	97	3	97	3	97	3	97	3
M	372	105/75	50	1	2	2	1	1	1	1	1	2	2	2	2	97	2	97	2	97	2	2	3	97	3	97	2	9999	3	97	3	97	2	9999	2	9999	3	97	3	97	3	97	3	97	3	97	3	97	3
M	373	120/80	38	2	1	2	1	2	2	2	2	1	2	2	2	97	2	97	2	97	2	1	1	97	3	97	1	97	3	97	1	97	3	97	1	97	3	97	1	97	3	97	1	97	3	97	3	97	3
M	374	90/70	36	2	1	1	1	2	2	2	1	2	2	2	2	97	2	97	2	97	2	2	1	97	1	97	1	97	1	97	1	97	1	97	1	97	1	97	1	97	1	97	2	68	1	97	1	97	1
M	375	125/79	32	1	2	2	1	2	2	2	1	2	2	1	2	97	2	97	2	97	3	3	3	97	3	97	3	97	3	97	3	97	3	97	3	97	3	97	3	97	3	97	3	97	3	97	3	97	3
M	376	135/72	39	2	2	2	1	2	2	2	1	2	2	2	2	97	2	97	2	97	5	5	3	97	3	97	2	9999	3	97	3	97	2	9999	3	97	3	97	1	97	3	97	2	9999	3	97	3	97	3
M	377	122/73	35	2	2	2	1	2	2	2	1	2	2	2	2	97	2	97	2	97	2	3	1	97	1	97	1	97	1	97	1	97	1	97	1	97	1	97	1	97	1	97	1	97	1	97	1	97	1
M	378	140/98	32	1	2	2	2	2	2	2	2	2	2	2	2	97	2	97	2	97	3	3	3	97	3	97	3	97	3	97	2	9999	2	9999	3	97	3	97	3	97	3	97	3	97	3	97	3	97	3
M	379	150/90	46	2	2	1	1	2	2	2	1	1	2	2	2	97	2	97	2	97	2	2	3	97	3	97	3	97	3	97	2	9999	2	9999	3	97	3	97	3	97	3	97	3	97	3	97	3	97	3
M	380	145/85	52	3	2	2	1	2	2	1	1	2	2	2	2	97	1	9999	2	97	2	2	2	9999	2	9999	3	97	3	97	3	97	2	9999	3	97	3	97	3	97	2	9999	3	97	3	97	3	97	3
M	381	140/90	53	2	2	2	1	2	2	2	1	2	2	2	2	97	2	97	2	97	2	3	2	9999	2	9999	3	97	3	97	3	97	3	97	3	97	3	97	3	97	3	97	3	97	3	97	3	97	3
M	382	130/70	43	2	2	1	1	2	2	2	1	2	2	1	2	97	2	97	2	97	5	5	2	9999	3	97	3	97	3	97	3	97	2	9999	3	97	3	97	3	97	3	97	3	97	3	97	3	97	2
M	383	130/80	28	1	2	2	2	2	2	2	2	2	2	2	2	97	2	97	2	97	5	2	3	97	3	97	3	97	3	97	2	9999	2	9999	3	97	3	97	3	97	3	97	3	97	3	97	3	97	3
M	384	120/80	44	1	2	1	1	2	2	2	2	2	2	2	2	97	2	97	2	97	2	1	3	97	3	97	3	97	3	97	3	97	3	97	3	97	3	97	3	97	3	97	3	97	3	97	3	97	3
M	385	107/74	33	2	2	1	1	2	2	2	1	1	2	2	2	97	2	97	2	97	2	3	1	97	1	97	1	97	1	97	1	97	2	50	1	97	1	97	1	97	2	50	1	97	2	50	1	97	1
M	386	133/85	46	1	2	1	1	2	2	2	2	2	2	2	2	97	2	97	2	97	3	1	2	82	3	97	3	97	3	97	3	97	3	97	3	97	3	97	2	9999	3	97	3	97	3	97	3	97	3
M	387	118/75	42	1	2	2	1	2	2	2	1	2	2	2	2	97	2	97	2	97	2	1	1	97	1	97	1	97	1	97	1	97	1	97	2	68	1	97	1	97	1	97	1	97	1	97	1	97	1
M	388	110/80	42	1	2	2	1	2	2	2	1	2	2	2	2	97	2	97	2	97	2	1	1	97	1	97	1	97	1	97	1	97	1	97	1	97	1	97	1	97	1	97	1	97	1	97	1	97	1
M	389	120/70	44	1	2	1	1	2	2	2	2	2	2	1	2	97	2	97	2	97	2	2	3	97	3	97	3	97	3	97	3	97	2	65	3	97	3	97	3	97	3	97	3	97	2	70	3	97	3
M	390	130/90	43	1	2	2	2	1	2	2	2	2	2	2	2	97	2	97	2	97	2	1	3	97	3	97	3	97	3	97	3	97	3	97	3	97	1	97	3	97	3	97	3	97	3	97	3	97	3
M	391	130/85	45	1	2	2	1	2	2	2	1	2	1	2	2	97	2	97	2	97	2	2	3	97	3	97	3	97	3	97	3	97	3	97	3	97	3	97	3	97	3	97	3	97	3	97	3	97	3
M	392	135/78	37	2	1	2	1	2	2	2	1	2	2	2	2	97	2	97	2	97	2	3	3	97	3	97	3	97	3	97	3	97	3	97	3	97	3	97	3	97	3	97	3	97	3	97	3	97	3
M	393	128/80	45	2	1	2	1	1	2	1	1	1	2	2	2	97	2	97	2	97	2	2	3	97	3	97	3	97	3	97	3	97	3	97	3	97	3	97	3	97	3	97	3	97	3	97	3	97	3
M	394	128/90	49	2	2	2	1	2	2	2	2	1	2	2	2	97	2	97	2	97	2	1	3	97	3	97	3	97	3	97	3	97	3	97	3	97	3	97	3	97	2	80	3	97	3	97	3	97	3
M	395	137/75	44	3	2	1	1	1	2	1	2	2	1	2	2	97	2	97	2	97	2	2	3	97	3	97	3	97	3	97	3	97	2	60	3	97	3	97	3	97	2	70	3	97	3	97	3	97	2
M	396	125/79	32	1	2	2	1	2	1	2	2	2	2	2	2	97	2	97	2	97	3	1	1	97	3	97	1	97	3	97	1	97	3	97	1	97	3	97	1	97	3	97	2	62	3	97	1	97	3
M	397	132/74	32	2	2	1	1	2	2	2	1	2	1	1	2	97	2	97	2	97	3	1	3	97	3	97	3	97	3	97	3	97	3	97	3	97	3	97	3	97	3	97	3	97	3	97	3	97	3
M	398	145/95	42	4	1	2	1	2	2	2	1	1	1	2	2	97	1	9999	2	97	99	1	1	97	1	97	1	97	1	97	1	97	1	97	1	97	1	97	1	97	1	97	1	97	1	97	1	97	1
M	399	154/104	41	1	2	2	1	2	2	2	1	2	2	2	2	97	2	97	2	97	2	2	3	97	3	97	2	9999	3	97	2	9999	3	97	3	97	3	97	3	97	2	9999	3	97	3	97	3	97	3
M	400		44	1	2	2	1	2	2	1	1	1	1	1	2	97	2	97	2	97	2	3	1	97	1	97	3	97	2	40	2	60	2	40	2	74	1	97	2	65	1	97	2	65	2	68	1	97	3
M	401	120/78	43	2	2	2	2	2	2	2	2	2	2	2	2	97	2	97	2	97	2	1	3	97	3	97	3	97	3	97	2	9999	3	97	3	97	3	97	3	97	3	97	2	9999	3	97	2	9999	3
M	402	120/76	28	2	2	2	2	2	2	2	2	2	2	2	2	97	2	97	2	97	5	5	3	97	3	97	3	97	3	97	2	9999	2	9999	3	97	3	97	3	97	3	97	3	97	3	97	3	97	3
M	403	142/85	47	1	2	2	1	2	2	2	2	2	2	1	2	97	2	97	2	97	3	3	3	97	3	97	3	97	3	97	3	97	3	97	3	97	3	97	2	66	3	97	3	97	3	97	3	97	3
M	404	160/100	44	3	1	2	2	1	2	2	2	2	1	2	2	97	2	97	2	97	2	2	3	97	3	97	3	97	2	50	3	97	2	45	3	97	3	97	3	97	3	97	3	97	3	97	3	97	3
Rn	1	127/78	32	2	1	2	2	2	2	2	2	2	2	2	2	97	2	97	2	97	2	2	2	71	1	97	1	97	1	97	2	66	2	58	1	97	1	97	1	97	2	69	1	97	2	69	2	60	2
Rn	2	117/59	29	3	2	1	1	1	1	2	1	1	1	1	2	97	2	97	2	97	2	1	1	97	1	97	1	97	1	97	3	97	2	45	1	97	1	97	1	97	1	97	1	97	2	60	1	97	1
Rn	3	129/84	39	3	2	2	1	2	2	2	1	1	2	2	2	97	2	97	2	97	2	1	2	56	99	9999	1	97	1	97	1	97	1	97	1	97	1	97	2	53	1	97	3	97	3	97	2	50	1
Rn	4	115/49	40	3	2	2	1	2	2	2	1	2	1	2	2	97	2	97	2	97	2	1	1	97	1	97	2	50	99	9999	1	97	1	97	1	97	1	97	1	97	1	97	1	97	1	97	2	30	1
Rn	5	108/84	28	2	2	1	1	2	2	2	1	2	2	2	2	97	2	97	2	97	3	5	1	97	1	97	1	97	1	97	1	97	2	52	1	97	1	97	1	97	1	97	3	97	3	97	1	97	1
Rn	6	95/54	33	1	3	2	2	2	2	2	1	2	2	2	2	97	2	97	2	97	2	5	1	97	1	97	1	97	2	57	1	97	1	97	1	97	1	97	1	97	1	97	1	97	1	97	1	97	1
Rn	7	127/96	31	2	2	1	1	2	1	2	1	2	2	2	2	97	2	97	2	97	2	5	1	97	1	97	1	97	1	97	1	97	2	43	1	97	1	97	1	97	2	50	1	97	1	97	1	97	2
Rn	8	115/56	28	1	2	2	2	2	2	2	2	2	2	1	2	97	2	97	2	97	3	1	1	97	1	97	1	97	1	97	1	97	1	97	1	97	1	97	2	50	1	97	1	97	1	97	1	97	1
Rn	9	114/86	37	1	2	2	2	2	2	2	2	2	2	2	2	97	2	97	2	97	2	1	1	97	1	97	2	40	1	97	1	97	1	97	2	40	1	97	1	97	1	97	1	97	1	97	1	97	1
Rn	10	120/71	43	3	1	1	1	2	1	2	1	1	2	2	2	97	2	97	2	97	2	3	1	97	1	97	1	97	1	97	1	97	1	97	1	97	1	97	1	97	1	97	1	97	1	97	1	97	1
Rn	11	107/67	35	2	1	2	1	2	2	2	1	2	1	2	1	34	2	97	2	97	2	1	1	97	1	97	1	97	2	47	1	97	1	97	1	97	2	53	1	97	1	97	1	97	1	97	1	97	1
Rn	12	115/67	31	1	2	2	2	2	2	2	1	2	2	2	2	97	2	97	2	97	1	3	1	97	1	97	1	97	1	97	2	50	2	50	1	97	1	97	1	97	1	97	1	97	1	97	1	97	3
Rn	13	129/77	52	4	2	1	1	1	1	2	1	1	2	2	2	97	2	97	1	50	5	3	1	97	2	49	2	55	1	97	1	97	1	97	2	60	1	97	1	97	1	97	1	97	1	97	1	97	1
Rn	14	162/98	36	2	1	1	1	2	2	2	1	2	1	2	2	97	99	97	2	97	4	1	1	97	1	97	1	97	1	97	3	97	1	97	1	97	1	97	2	60	1	97	3	97	3	97	2	40	1
Rn	15	115/78	45	1	2	2	1	2	2	2	1	1	2	2	2	97	2	97	2	97	2	1	1	97	1	97	1	97	1	97	1	97	1	97	1	97	1	97	1	97	2	70	1	97	1	97	1	97	2
Rn	16	151/91	49	1	1	2	2	2	2	2	1	1	1	2	2	97	2	97	2	97	2	1	1	97	1	97	1	97	1	97	1	97	1	97	1	97	1	97	1	97	1	97	1	97	1	97	1	97	2
Rn	17	107/70	25	1	2	2	1	2	2	2	1	2	2	2	2	97	2	97	2	97	5	1	1	97	1	97	1	97	1	97	1	97	1	97	1	97	1	97	1	97	1	97	1	97	1	97	2	40	2
Rn	18	153/91	49	3	1	2	1	2	2	2	1	2	2	2	2	97	1	48	2	97	2	2	1	97	1	97	1	97	2	46	1	97	2	46	1	97	1	97	1	97	1	97	1	97	1	97	2	70	2
Rn	19	121/83	43	3	1	1	1	2	2	1	1	2	2	2	2	97	1	43	2	97	2	2	1	97	1	97	1	97	2	40	1	97	2	40	1	97	1	97	1	97	1	97	1	97	2	50	1	97	2
Rn	20	100/54	40	2	2	2	1	1	1	2	1	1	2	2	2	97	2	97	2	97	2	2	1	97	1	97	3	97	3	97	3	97	3	97	1	97	1	97	3	97	3	97	3	97	3	97	2	50	2
Rn	21	121/79	50	99	2	1	2	2	2	2	1	2	2	1	2	97	2	97	2	97	2	2	1	97	1	97	1	97	1	97	1	97	1	97	1	97	1	97	1	97	1	97	3	97	3	97	1	97	1
Rn	22	108/86	47	2	2	1	1	2	2	2	2	1	1	2	2	97	2	97	2	97	3	4	1	97	1	97	2	60	2	55	2	60	2	55	1	97	1	97	1	97	1	97	2	60	1	97	1	97	1
Rn	23	134/90	42	3	1	1	2	2	2	2	2	1	1	2	2	97	2	97	2	97	3	5	1	97	1	97	1	97	2	50	1	97	2	50	1	97	1	97	1	97	1	97	1	97	1	97	1	97	1
Rn	24	169/113	54	1	1	2	2	1	2	2	2	1	2	2	2	97	2	97	2	97	3	1	1	97	1	97	1	97	2	46	1	97	2	46	1	97	1	97	1	97	1	97	1	97	1	97	2	70	2
Rn	25	131/86	42	1	2	2	2	2	2	1	1	2	2	2	2	97	2	97	2	97	2	2	1	97	1	97	1	97	2	57	1	97	1	97	1	97	1	97	1	97	1	97	2	50	1	97	1	97	2
Rn	26	123/82	35	1	2	2	2	2	1	2	1	2	2	1	2	97	2	97	2	97	2	1	1	97	1	97	1	97	1	97	1	97	3	97	1	97	1	97	1	97	1	97	3	97	3	97	1	97	1
Rn	27	154/83	41	1	2	2	2	2	2	2	2	2	2	2	2	97	2	97	2	97	3	1	2	70	1	97	1	97	1	97	1	97	1	97	1	97	1	97	1	97	1	97	3	97	1	97	1	97	1
Rn	28	141/91	46	2	2	2	1	1	2	2	2	2	2	2	2	97	1	45	2	97	2	1	1	97	1	97	2	50	1	97	2	50	2	55	1	97	1	97	1	97	2	60	3	97	3	97	2	40	2
Rn	29	132/63	33	99	2	2	1	2	1	2	1	1	2	2	2	97	2	97	2	97	2	1	1	97	1	97	1	97	1	97	2	50	1	97	1	97	1	97	2	50	1	97	2	61	1	97	1	97	1
Rn	30	122/74	31	1	1	1	1	1	2	2	1	2	2	2	2	97	2	97	2	97	2	1	1	97	1	97	1	97	1	97	1	97	1	97	1	97	1	97	1	97	1	97	1	97	1	97	1	97	1
Rn	31	130/79	27	1	2	2	2	2	1	2	1	1	2	1	2	97	2	97	2	97	2	1	1	97	1	97	1	97	1	97	1	97	2	45	1	97	1	97	1	97	2	53	1	97	1	97	2	30	1
Rn	32	130/64	33	4	2	1	1	2	2	2	1	2	2	1	2	97	2	97	2	97	2	3	1	97	1	97	1	97	2	43	2	57	2	40	1	97	1	97	1	97	2	47	1	97	2	47	2	35	1
Rn	33	146/101	39	2	2	1	1	2	2	2	1	1	1	2	2	97	1	39	2	97	2	1	1	97	1	97	2	60	1	97	2	50	1	97	1	97	1	97	1	97	1	97	2	50	1	97	1	97	1
Rn	34	149/75	25	2	1	2	2	2	2	1	1	2	2	1	2	97	2	97	2	97	2	1	1	97	1	97	1	97	1	97	1	97	1	97	1	97	1	97	1	97	1	97	1	97	1	97	1	97	1
Rn	35	129/83	39	3	2	1	1	2	2	2	1	2	2	2	2	97	2	97	2	97	2	5	1	97	1	97	1	97	1	97	2	60	2	60	2	60	99	9999	1	97	1	97	3	97	3	97	1	97	1
Rn	36	129/90	32	1	1	1	1	2	3	1	2	2	1	2	2	97	2	97	2	97	2	1	1	97	2	60	3	97	3	97	99	9999	1	97	99	9999	99	9999	99	9999	99	9999	99	9999	99	9999	99	9999	99
Rn	37	101/59	27	3	1	1	2	2	2	2	1	1	1	2	2	97	2	97	2	97	2	1	1	97	1	97	2	63	1	97	3	97	2	55	1	97	1	97	1	97	1	97	3	97	3	97	1	97	1
Rn	38	174/90	52	1	2	2	2	2	2	2	1	1	1	2	2	97	2	97	2	97	2	4	3	97	1	97	1	97	1	97	2	60	2	80	1	97	2	81	1	97	1	97	3	97	3	97	1	97	3
Rn	39	100/69	28	3	1	2	2	2	2	2	2	1	1	2	2	97	1	17	2	97	5	3	1	97	1	97	1	97	1	97	1	97	2	45	1	97	1	97	1	97	1	97	1	97	1	97	1	97	1
Rn	40	140/71	52	4	1	1	1	2	2	1	1	1	2	1	2	97	2	97	2	97	2	3	1	97	1	97	1	97	1	97	3	97	3	97	1	97	1	97	1	97	1	97	1	97	1	97	1	97	2
Rn	41	141/77	52	2	2	1	2	2	2	2	1	1	2	2	2	97	1	42	2	97	2	3	2	60	1	97	1	97	1	97	1	97	1	97	1	97	1	97	1	97	1	97	3	97	3	97	3	97	3
Rn	42	134/94	36	2	2	1	1	2	2	1	1	3	2	1	2	97	2	97	2	97	2	3	1	97	1	97	3	97	1	97	3	97	2	50	3	97	1	97	3	97	1	97	3	97	3	97	3	97	1
Rn	43	159/120	50	4	2	1	1	1	2	2	1	1	2	2	2	97	1	45	2	97	2	2	1	97	1	97	2	70	2	70	2	60	2	60	2	71	1	97	1	97	3	97	2	60	2	60	1	97	1
Rn	44	124/76	38	3	1	1	1	2	2	2	1	1	2	2	2	97	2	97	2	97	2	1	1	97	1	97	1	97	1	97	2	50	1	97	1	97	1	97	1	97	1	97	2	50	1	97	1	97	1
Rn	45	123/64	55	5	1	1	1	1	1	2	1	1	1	2	1	25	2	97	2	97	2	2	2	78	1	97	2	65	2	45	1	97	2	45	2	70	2	78	1	97	1	97	2	65	2	45	1	97	1
Rn	46	141/77	35	2	1	1	1	2	2	2	1	2	2	2	2	97	2	97	2	97	2	1	1	97	1	97	1	97	1	97	1	97	2	50	1	97	2	60	1	97	1	97	3	97	3	97	1	97	1
Rn	47	160/96	46	1	2	2	2	2	2	2	1	2	2	2	2	97	2	97	2	97	3	1	1	97	1	97	1	97	1	97	3	97	3	97	2	65	1	97	1	97	2	63	3	97	3	97	2	40	2
Rn	48	108/65	54	4	2	1	2	2	2	2	1	2	2	2	2	97	2	97	2	97	2	5	1	97	1	97	2	70	2	60	1	97	2	70	1	97	1	97	1	97	2	60	1	97	1	97	1	97	2
Rn	49	146/84	53	2	2	1	1	1	1	2	1	2	1	2	2	97	2	97	2	97	2	1	2	64	1	97	1	97	1	97	3	97	2	70	1	97	1	97	1	97	2	70	1	97	2	80	1	97	2
Rn	50	116/78	33	2	2	1	1	1	2	2	1	2	2	1	2	97	2	97	2	97	3	1	1	97	1	97	1	97	1	97	1	97	2	30	1	97	1	97	1	97	1	97	3	97	3	97	1	97	2
Rn	51	162/104	52	3	1	1	1	2	2	2	1	1	2	2	2	97	2	97	2	97	2	5	2	59	99	9999	3	97	1	97	1	97	1	97	1	97	1	97	1	97	1	97	1	97	1	97	1	97	1
Rn	52	110/59	32	3	1	1	1	2	2	1	1	2	1	1	2	97	2	97	2	97	2	1	1	97	1	97	1	97	1	97	1	97	1	97	1	97	1	97	1	97	1	97	3	97	3	97	1	97	1
Rn	53	170/125	34	1	2	2	2	2	2	2	2	2	2	1	2	97	2	97	2	97	2	2	1	97	1	97	1	97	1	97	3	97	3	97	1	97	1	97	1	97	1	97	1	97	1	97	1	97	1
Rn	54	112/62	29	2	2	3	1	1	2	2	3	2	2	1	2	97	2	97	2	97	2	1	1	97	1	97	3	97	1	97	2	64	1	97	1	97	1	97	1	97	1	97	3	97	3	97	1	97	1
Rn	55	127/79	42	3	3	1	1	2	1	2	2	1	3	2	2	97	2	97	2	97	2	4	3	97	3	97	3	97	3	97	3	97	3	97	2	62	2	53	2	60	2	50	3	97	3	97	3	97	3
Rn	56	139/87	53	4	1	1	1	2	2	1	1	1	1	2	2	97	1	50	2	97	2	3	3	97	1	97	3	97	1	97	3	97	2	79	3	97	1	97	3	97	1	97	3	97	3	97	3	97	1
Rn	57	128/78	34	2	2	1	1	2	2	2	2	2	2	2	2	97	2	97	2	97	2	5	1	97	1	97	1	97	1	97	1	97	1	97	1	97	1	97	1	97	1	97	1	97	3	97	1	97	1
Rn	58	123/95	34	2	2	1	2	2	2	2	1	1	2	2	2	97	2	97	2	97	3	1	3	97	1	97	1	97	1	97	1	97	2	66	1	97	1	97	1	97	1	97	1	97	1	97	1	97	1
Rn	59	143/104	52	3	1	1	1	1	2	1	1	2	1	2	2	97	1	49	2	97	2	3	1	97	1	97	1	97	2	60	1	97	2	50	1	97	1	97	1	97	1	97	1	97	1	97	1	97	1
Rn	60	128/77	42	2	2	1	1	2	2	2	1	1	2	2	2	97	2	97	2	97	2	2	3	97	1	97	99	9999	1	97	99	9999	1	97	99	9999	1	97	99	9999	1	97	99	9999	1	97	99	9999	1
Rn	61	128/75	39	3	2	1	1	2	2	2	2	2	2	2	2	97	2	97	2	97	2	1	1	97	1	97	2	65	2	65	2	65	2	65	1	97	2	67	2	67	1	97	2	67	2	67	2	60	2
Rn	62	124/83	46	1	1	1	1	2	2	2	1	2	2	2	2	97	2	97	2	97	1	1	1	97	2	77	1	97	2	60	3	97	3	97	1	97	1	97	1	97	1	97	1	97	1	97	1	97	1
Rn	63	128/71	52	5	1	1	1	1	1	2	1	2	2	1	2	97	2	97	2	97	2	5	1	97	1	97	1	97	2	57	1	97	2	57	1	97	2	57	1	97	2	57	1	97	2	57	1	97	1
Rn	64	164/99	26	2	2	1	1	2	2	2	1	1	2	2	2	97	1	23	2	97	2	1	1	97	1	97	1	97	2	40	1	97	1	97	1	97	2	40	1	97	1	97	1	97	2	46	1	97	2
Rn	65	114/76	47	2	2	1	1	2	1	1	1	2	2	2	2	97	2	97	2	97	2	2	2	70	1	97	1	97	1	97	2	60	1	97	1	97	1	97	1	97	1	97	3	97	3	97	1	97	1
Rn	66	163/103	46	2	2	1	1	1	1	2	1	2	2	2	2	97	2	97	2	97	2	2	2	74	1	97	1	97	2	45	1	97	2	45	1	97	1	97	1	97	2	73	1	97	1	97	1	97	2
Rn	67	147/97	46	3	1	1	1	1	1	1	1	1	1	1	2	97	1	9999	2	97	5	5	3	97	2	70	3	97	3	97	3	97	3	97	3	97	3	97	3	97	2	60	3	97	3	97	3	97	3
Rn	68	145/91	38	2	2	2	1	1	1	2	2	2	2	2	2	97	2	97	2	97	2	2	1	97	1	97	1	97	2	54	1	97	1	97	2	53	1	97	1	97	2	54	1	97	1	97	1	97	2
Rn	69	108/69	34	2	2	2	2	2	2	1	1	1	2	2	2	97	2	97	2	97	3	1	1	97	1	97	1	97	1	97	1	97	2	60	1	97	1	97	1	97	1	97	3	97	3	97	1	97	2
Rn	70	131/69	28	3	1	2	1	2	1	1	1	1	1	2	2	97	2	97	2	97	2	1	1	97	1	97	1	97	1	97	1	97	2	44	1	97	1	97	1	97	1	97	3	97	1	97	1	97	1
Rn	71	141/85	52	5	1	2	1	2	2	2	2	2	1	1	2	97	2	97	2	97	2	2	1	97	1	97	1	97	2	40	3	97	3	97	1	97	1	97	1	97	2	30	3	97	3	97	1	97	1
Rn	72	116/76	47	2	2	1	1	1	2	2	1	2	2	2	2	97	2	97	2	97	1	1	3	97	3	97	3	97	3	97	3	97	2	60	99	9999	2	55	3	97	3	97	3	97	3	97	1	97	1
Rn	73	145/84	27	3	1	2	1	3	2	1	1	1	2	1	2	97	2	97	2	97	2	2	2	45	1	97	2	30	2	35	2	35	2	35	1	97	1	97	2	45	1	97	2	40	1	97	1	97	1
Rn	74	138/66	29	1	2	1	1	2	1	2	1	2	1	1	2	97	2	97	2	97	2	2	1	97	1	97	1	97	1	97	3	97	2	50	1	97	1	97	1	97	2	52	3	97	3	97	1	97	2
Rn	75	125/71	36	3	3	2	1	2	2	1	1	2	1	2	2	97	2	97	2	97	5	4	2	49	1	97	2	45	1	97	2	45	1	97	1	97	1	97	2	45	1	97	2	45	1	97	1	97	1
Rn	76	119/72	25	2	2	2	1	2	2	2	1	2	1	2	2	97	99	97	2	97	2	1	1	97	1	97	1	97	1	97	1	97	2	50	1	97	1	97	1	97	1	97	3	97	3	97	1	97	2
Rn	77	146/91	52	3	1	1	1	2	1	2	1	2	1	1	2	97	2	97	2	97	2	5	1	97	1	97	3	97	3	97	3	97	3	97	1	97	1	97	1	97	1	97	3	97	3	97	1	97	1
Rn	78	116/79	52	3	1	1	2	1	1	1	1	1	1	2	2	97	1	40	1	51	2	2	3	97	3	97	1	97	1	97	1	97	1	97	2	60	1	97	1	97	1	97	1	97	1	97	1	97	2
Rn	79	138/85	51	3	1	1	1	2	2	1	1	1	1	2	2	97	2	97	2	97	2	3	2	50	1	97	2	45	1	97	1	97	2	32	1	97	1	97	1	97	1	97	3	97	3	97	1	97	2
Rn	80	141/85	41	2	2	1	2	2	2	2	1	1	2	2	2	97	2	97	2	97	2	1	2	59	1	97	2	49	1	97	2	49	2	60	1	97	1	97	1	97	1	97	3	97	1	97	1	97	1
Rn	81	148/98	52	3	1	2	2	1	1	2	1	1	1	2	2	97	1	45	2	97	2	2	1	97	1	97	2	45	2	55	3	97	3	97	2	64	2	66	3	97	1	97	3	97	3	97	2	45	1
Rn	82	135/90	44	3	2	1	1	2	2	2	1	2	2	2	2	97	2	97	2	97	4	4	1	97	1	97	1	97	1	97	2	68	2	68	1	97	1	97	1	97	1	97	2	68	1	97	1	97	1
Rn	83	144/97	50	3	1	1	1	2	1	2	1	1	1	2	2	97	1	42	2	97	2	2	1	97	2	37	1	97	2	37	1	97	2	37	1	97	2	57	1	97	1	97	1	97	1	97	1	97	1
Rn	84	134/71	48	3	1	1	1	1	2	1	1	1	1	2	2	97	2	97	2	97	5	2	1	97	2	82	1	97	2	55	3	97	2	50	2	74	1	97	1	97	1	97	3	97	2	50	1	97	2
Rn	85	110/65	28	2	2	2	1	2	2	2	1	2	2	2	2	97	2	97	2	97	2	5	1	97	1	97	1	97	1	97	1	97	1	97	1	97	1	97	1	97	1	97	1	97	1	97	1	97	1
Rn	86	120/75	29	1	2	2	1	2	2	2	2	2	2	2	2	97	2	97	2	97	2	1	1	97	1	97	1	97	1	97	3	97	2	9999	1	97	1	97	3	97	2	9999	3	97	3	97	1	97	2
Rn	87	141/85	46	3	2	1	2	1	2	1	2	2	2	1	2	97	2	97	1	40	2	2	3	97	1	97	1	97	1	97	3	97	2	67	2	67	1	97	1	97	1	97	1	97	3	97	1	97	2
Rn	88	123/68	41	3	1	1	1	2	2	2	1	2	2	1	2	97	2	97	2	97	2	1	2	45	1	97	2	40	2	76	2	40	2	76	1	97	2	76	1	97	1	97	3	97	3	97	1	97	1
Rn	89	148/100	47	2	2	1	1	2	2	2	2	1	1	2	2	97	2	97	2	97	2	3	1	97	1	97	1	97	2	68	1	97	2	68	1	97	2	68	1	97	1	97	1	97	1	97	1	97	1
Rn	90	129/73	33	4	1	1	1	2	1	2	1	2	2	1	2	97	2	97	2	97	2	3	1	97	1	97	1	97	1	97	1	97	1	97	1	97	1	97	1	97	1	97	2	63	99	9999	2	55	1
Rn	91	138/84	43	3	1	1	1	2	2	1	1	1	2	2	2	97	2	97	2	97	4	1	3	97	1	97	1	97	1	97	1	97	2	60	2	60	1	97	1	97	1	97	1	97	1	97	1	97	1
Rn	92	129/76	38	1	3	1	2	2	2	2	1	1	2	1	2	97	2	97	2	97	2	1	1	97	1	97	1	97	1	97	1	97	1	97	1	97	1	97	1	97	1	97	2	60	1	97	1	97	1
Rn	93	122/72	43	3	1	1	1	1	2	2	1	1	2	2	2	97	2	97	2	97	2	1	1	97	2	67	1	97	1	97	1	97	2	50	2	71	2	65	1	97	1	97	3	97	3	97	1	97	2
Rn	94	146/90	50	3	1	1	1	1	2	2	1	1	2	2	2	97	1	35	2	97	2	2	1	97	1	97	1	97	2	76	1	97	2	60	1	97	2	77	1	97	2	60	1	97	1	97	1	97	1
Rn	95	136/79	41	2	1	1	1	1	2	2	1	1	2	2	2	97	2	97	2	97	2	3	1	97	1	97	1	97	1	97	1	97	2	40	1	97	2	70	1	97	1	97	1	97	1	97	2	40	1
Rn	96	111/69	47	3	2	2	2	2	2	2	1	2	2	1	2	97	2	97	2	97	2	2	1	97	1	97	2	78	1	97	2	78	1	97	1	97	1	97	2	80	2	59	3	97	3	97	1	97	1
Rn	97	125/79	46	3	2	2	1	2	2	2	2	2	2	2	2	97	2	97	2	97	2	5	1	97	1	97	1	97	1	97	1	97	1	97	1	97	1	97	2	60	1	97	3	97	3	97	1	97	1
Rn	98	151/103	33	2	2	1	2	1	2	2	1	1	2	1	2	97	2	97	2	97	3	1	2	73	1	97	1	97	2	71	1	97	2	70	1	97	1	97	1	97	1	97	1	97	2	65	1	97	1
Rn	99	137/69	38	1	2	2	2	2	2	2	2	1	1	2	2	97	2	97	2	97	5	5	1	97	2	48	3	97	3	97	1	97	1	97	2	61	1	97	1	97	1	97	1	97	2	50	1	97	1
Rn	100	100/79	31	1	2	2	2	2	2	2	2	2	2	2	2	97	2	97	2	97	2	1	1	97	1	97	1	97	1	97	1	97	2	40	1	97	1	97	1	97	1	97	1	97	1	97	1	97	1
RO	1	117/84	28	1	2	2	1	2	2	2	2	2	2	2	2	97	2	97	2	97	2	1	99	9999	3	97	99	9999	3	97	99	9999	3	97	99	9999	3	97	99	9999	3	97	99	9999	3	97	99	9999	3
RO	2	151/94	42	2	2	2	2	2	2	2	2	2	2	2	2	97	2	97	2	97	2	5	1	97	1	97	1	97	1	97	1	97	1	97	1	97	1	97	1	97	1	97	1	97	1	97	1	97	1
RO	3	137/94	37	1	2	2	1	2	2	2	2	2	2	2	2	97	2	97	2	97	2	2	1	97	1	97	1	97	1	97	1	97	2	66	1	97	1	97	1	97	1	97	1	97	2	66	1	97	1
RO	4	116/67	38	1	2	2	1	1	1	2	2	2	2	2	2	97	2	97	2	97	2	2	1	97	1	97	1	97	1	97	1	97	2	45	1	97	1	97	1	97	1	97	1	97	1	97	1	97	1
RO	5	127/76	30	3	2	2	2	2	2	2	2	2	2	1	2	97	2	97	2	97	2	5	2	60	1	97	1	97	1	97	1	97	2	55	1	97	2	55	1	97	1	97	1	97	1	97	1	97	1
RO	6	115/91	35	3	2	2	2	2	1	2	1	1	2	2	2	97	2	97	2	97	2	5	2	60	1	97	1	97	1	97	1	97	2	55	1	97	2	55	1	97	1	97	1	97	1	97	1	97	1
RO	7	110/73	38	2	2	2	1	2	2	2	2	2	2	2	2	97	2	97	2	97	3	5	1	97	1	97	1	97	1	97	2	40	1	97	1	97	1	97	1	97	1	97	1	97	1	97	1	97	1
RO	8	105/62	34	3	2	2	1	2	2	1	2	2	1	2	2	97	99	97	2	97	5	4	2	72	1	97	1	97	2	55	1	97	1	97	1	97	1	97	1	97	1	97	1	97	1	97	1	97	1
RO	9	122/75	36	2	2	2	2	2	2	2	1	2	2	2	2	97	2	97	2	97	3	1	1	97	1	97	1	97	2	62	1	97	1	97	1	97	1	97	1	97	1	97	1	97	1	97	1	97	1
RO	10	145/94	34	3	2	2	1	2	2	2	1	1	1	2	2	97	2	97	2	97	2	1	2	65	3	97	1	97	3	97	1	97	3	97	2	65	3	97	1	97	1	97	1	97	1	97	1	97	1
RO	11	148/132	40	4	2	2	1	2	2	2	1	1	1	1	2	97	1	40	2	97	2	2	1	97	1	97	1	97	1	97	2	60	1	97	1	97	1	97	1	97	1	97	2	60	1	97	1	97	2
RO	12	159/86	48	3	1	1	1	1	2	2	2	1	2	2	1	43	2	97	2	97	2	3	1	97	1	97	1	97	1	97	1	97	1	97	1	97	1	97	1	97	1	97	1	97	1	97	1	97	1
RO	13	148/71	42	3	1	99	1	1	2	2	1	1	1	2	2	97	99	97	2	97	3	1	1	97	2	68	1	97	1	97	1	97	2	52	2	63	2	68	1	97	2	62	1	97	1	97	1	97	1
RO	14	142/90	46	4	2	2	1	2	2	1	1	1	1	1	2	97	2	97	2	97	2	1	1	97	2	68	1	97	1	97	1	97	2	52	2	62	2	68	1	97	2	62	1	97	1	97	1	97	1
RO	15	154/83	38	4	1	1	1	1	2	1	1	2	1	1	2	97	2	97	2	97	2	2	1	97	1	97	1	97	1	97	1	97	2	62	2	64	1	97	1	97	1	97	1	97	1	97	1	97	1
RO	16	119/80	27	1	1	2	2	2	2	2	2	2	2	1	2	97	2	97	2	97	5	5	1	97	1	97	1	97	1	97	1	97	1	97	1	97	1	97	1	97	1	97	1	97	1	97	1	97	1
RO	17	119/76	45	1	2	1	1	1	2	2	1	2	2	2	2	97	1	42	2	97	3	3	3	97	2	70	1	97	2	70	1	97	1	97	1	97	1	97	1	97	2	70	1	97	1	97	1	97	1
RO	18	149/85	28	1	2	2	2	2	2	2	2	2	2	2	2	97	2	97	2	97	3	1	1	97	1	97	1	97	1	97	2	45	1	97	1	97	1	97	1	97	1	97	1	97	1	97	1	97	1
RO	19	123/67	36	2	1	2	1	2	2	2	1	2	2	2	2	97	2	97	1	35	2	3	1	97	1	97	2	45	1	97	2	50	1	97	1	97	1	97	1	97	1	97	2	50	1	97	2	63	1
RO	20	118/60	34	99	1	2	1	1	1	2	1	2	1	2	2	97	2	97	2	97	2	2	1	97	1	97	1	97	1	97	2	60	1	97	1	97	1	97	1	97	1	97	1	97	1	97	1	97	2
RO	21	133/67	28	2	2	2	1	2	2	2	1	99	2	2	2	97	2	97	2	97	5	1	1	97	1	97	1	97	1	97	1	97	1	97	1	97	1	97	1	97	1	97	1	97	1	97	1	97	2
RO	22	154/94	39	1	2	2	2	2	2	2	2	2	2	2	2	97	2	97	2	97	1	1	1	97	1	97	1	97	1	97	1	97	2	50	1	97	1	97	1	97	1	97	1	97	1	97	1	97	1
RO	23	122/82	52	4	2	2	2	2	2	2	2	2	2	1	2	97	2	97	2	97	2	5	1	97	2	45	1	97	2	45	2	60	1	97	1	97	2	58	1	97	1	97	1	97	1	97	1	97	1
RO	24	137/77	43	2	2	1	1	2	2	2	2	2	2	2	2	97	1	41	2	97	2	1	1	97	1	97	1	97	1	97	1	97	1	97	1	97	1	97	1	97	1	97	1	97	1	97	1	97	1
RO	25	172/103	45	3	2	2	1	2	2	2	2	2	2	2	2	97	2	97	2	97	2	4	1	97	1	97	1	97	1	97	1	97	2	70	1	97	1	97	1	97	1	97	1	97	1	97	1	97	1
RO	26	123/67	35	1	1	1	1	2	2	2	1	1	2	1	2	97	2	97	2	97	3	4	99	9999	99	9999	99	9999	99	9999	99	9999	99	9999	99	9999	99	9999	99	9999	99	9999	99	9999	99	9999	99	9999	99
RO	27	120/89	28	2	2	2	2	2	2	2	1	2	2	1	2	97	2	97	2	97	5	5	1	97	1	97	1	97	1	97	1	97	1	97	1	97	1	97	1	97	1	97	1	97	1	97	1	97	1
RO	28	122/70	32	2	2	2	2	2	2	2	2	2	2	2	2	97	2	97	2	97	5	1	1	97	1	97	1	97	1	97	1	97	1	97	1	97	1	97	1	97	1	97	1	97	1	97	1	97	1
RO	29	122/71	33	1	2	2	2	2	2	2	2	2	2	1	2	97	2	97	2	97	2	1	1	97	1	97	1	97	1	97	1	97	1	97	1	97	1	97	1	97	1	97	1	97	1	97	1	97	1
RO	30	120/90	32	2	2	2	2	2	1	1	1	2	2	1	2	97	2	97	2	97	4	4	2	57	1	97	2	57	1	97	1	97	1	97	2	57	1	97	1	97	1	97	1	97	1	97	1	97	1
RO	31	169/117	43	3	2	2	1	2	2	2	2	2	2	2	2	97	2	97	2	97	5	2	1	97	1	97	1	97	1	97	1	97	2	50	1	97	1	97	1	97	1	97	1	97	1	97	1	97	1
RO	32	110/76	26	3	2	2	1	2	2	2	2	2	2	2	2	97	2	97	2	97	2	5	1	97	1	97	1	97	1	97	1	97	1	97	1	97	1	97	1	97	1	97	1	97	1	97	1	97	2
RO	33	151/89	52	3	99	1	99	1	99	1	99	1	1	1	2	97	1	42	2	97	2	3	1	97	1	97	1	97	1	97	1	97	1	97	1	97	1	97	1	97	1	97	1	97	1	97	1	97	1
RO	34	162/101	41	3	2	2	2	2	2	2	2	1	2	2	2	97	2	97	2	97	3	5	1	97	2	62	1	97	1	97	1	97	1	97	1	97	1	97	1	97	1	97	1	97	1	97	1	97	1
RO	35	110/76	29	1	2	2	1	2	2	2	2	2	2	1	2	97	2	97	2	97	5	5	99	9999	2	50	2	40	2	30	2	50	2	40	99	9999	99	9999	2	66	2	40	99	9999	2	55	2	60	99
RO	36	135/59	38	3	2	1	1	2	2	2	2	2	2	2	2	97	2	97	2	97	2	5	1	97	1	97	1	97	1	97	1	97	1	97	1	97	1	97	1	97	1	97	1	97	1	97	99	9999	99
RO	37	122/79	37	3	2	2	1	1	2	2	1	1	2	2	2	97	2	97	2	97	5	4	3	97	2	33	3	97	1	97	3	97	1	97	3	97	1	97	3	97	1	97	3	97	1	97	3	97	1
RO	38	142/87	39	3	2	1	1	2	2	2	2	1	2	2	2	97	2	97	2	97	1	1	1	97	1	97	1	97	1	97	1	97	2	60	2	60	1	97	1	97	1	97	1	97	1	97	1	97	2
RO	39	148/87	33	1	2	1	1	1	2	1	1	1	1	2	2	97	2	97	2	97	5	1	1	97	2	33	1	97	1	97	2	38	1	97	2	38	1	97	2	38	1	97	2	38	1	97	2	38	1
RO	40	111/78	29	1	1	1	1	1	2	2	1	1	2	1	2	97	2	97	2	97	2	1	1	97	1	97	1	97	1	97	1	97	1	97	1	97	2	43	1	97	1	97	99	9999	1	97	1	97	1
RO	41	149/100	54	5	2	2	1	1	1	2	2	1	1	2	2	97	1	53	2	97	2	5	2	65	1	97	1	97	1	97	1	97	1	97	1	97	1	97	1	97	1	97	1	97	1	97	1	97	1
RO	42	166/91	38	3	2	2	1	1	2	2	1	1	1	2	2	97	1	9999	2	97	2	2	1	97	1	97	2	50	1	97	2	47	1	97	1	97	1	97	2	40	1	97	3	97	1	97	1	97	2
RO	43	131/81	49	3	2	2	1	2	2	2	1	2	2	2	2	97	2	97	2	97	2	5	1	97	1	97	2	82	2	79	1	97	1	97	1	97	1	97	1	97	2	79	1	97	1	97	1	97	1
RO	44	142/96	49	3	1	1	1	2	2	2	2	1	1	2	2	97	2	97	2	97	2	2	2	63	1	97	1	97	1	97	1	97	1	97	1	97	1	97	1	97	2	65	1	97	2	65	1	97	2
RO	45	141/91	41	2	2	1	1	2	2	2	1	1	2	2	2	97	2	97	2	97	2	2	3	97	1	97	3	97	1	97	3	97	2	63	3	97	1	97	3	97	1	97	3	97	1	97	3	97	1
RO	46	139/95	34	2	1	2	1	2	1	1	1	1	2	1	2	97	2	97	2	97	3	1	1	97	1	97	1	97	1	97	2	51	1	97	1	97	1	97	1	97	1	97	1	97	1	97	1	97	1
RO	47	151/101	35	3	99	1	1	1	1	2	1	1	2	2	2	97	2	97	2	97	2	2	1	97	1	97	1	97	1	97	1	97	1	97	1	97	1	97	1	97	1	97	1	97	1	97	1	97	1
RO	48	127/85	49	1	2	2	2	2	2	2	2	2	2	2	2	97	2	97	2	97	2	1	1	97	1	97	1	97	1	97	1	97	1	97	1	97	2	80	1	97	2	70	1	97	1	97	1	97	1
RO	49	184/104	45	3	2	2	2	2	2	2	1	2	2	1	2	97	1	40	2	97	5	5	99	9999	99	9999	99	9999	99	9999	99	9999	99	9999	1	97	99	9999	99	9999	99	9999	99	9999	99	9999	99	9999	99
RO	50	145/87	36	1	2	2	2	2	2	2	2	2	2	2	2	97	2	97	2	97	2	5	1	97	1	97	1	97	1	97	1	97	1	97	1	97	1	97	1	97	1	97	1	97	1	97	1	97	1
RO	51	120/73	34	3	2	1	1	1	2	2	2	1	2	2	2	97	2	97	2	97	2	1	1	97	1	97	1	97	1	97	2	58	1	97	1	97	1	97	1	97	1	97	1	97	1	97	1	97	1
RO	52	135/84	40	3	2	1	1	1	1	2	1	2	1	2	2	97	2	97	2	97	2	1	1	97	1	97	1	97	1	97	2	63	1	97	1	97	1	97	2	63	1	97	1	97	1	97	1	97	1
RO	53	164/130	32	3	2	2	2	2	2	2	1	2	2	2	2	97	1	32	2	97	2	1	1	97	1	97	1	97	1	97	1	97	1	97	1	97	1	97	1	97	1	97	1	97	1	97	1	97	1
RO	54	100/75	39	4	2	2	1	2	2	2	1	2	2	1	2	97	2	97	2	97	2	3	1	97	1	97	2	70	1	97	2	70	1	97	1	97	1	97	1	97	1	97	1	97	1	97	1	97	1
RO	55	158/88	43	3	2	2	1	2	2	2	1	2	1	2	2	97	2	97	2	97	5	1	2	77	1	97	1	97	2	70	1	97	2	70	1	97	1	97	1	97	1	97	1	97	1	97	1	97	1
RO	56	144/90	28	3	1	2	2	2	2	2	1	2	2	1	2	97	1	25	1	24	2	3	1	97	1	97	1	97	1	97	1	97	1	97	1	97	1	97	99	9999	2	52	1	97	1	97	1	97	1
RO	57	146/73	36	1	1	2	1	1	2	2	1	1	2	2	2	97	2	97	2	97	2	2	1	97	2	43	1	97	1	97	2	47	1	97	1	97	1	97	1	97	1	97	1	97	1	97	1	97	1
RO	58	117/67	33	3	2	1	2	2	2	2	2	2	2	1	2	97	2	97	2	97	2	1	1	97	1	97	1	97	1	97	1	97	2	54	1	97	1	97	1	97	1	97	2	59	1	97	1	97	1
RO	59	132/84	38	3	2	1	1	1	2	2	1	2	2	2	2	97	2	97	2	97	2	1	1	97	1	97	1	97	1	97	2	65	2	54	1	97	1	97	1	97	2	54	99	9999	1	97	1	97	2
RO	60	125/81	32	2	2	2	1	2	2	2	1	2	2	1	2	97	2	97	2	97	2	1	1	97	1	97	1	97	1	97	2	60	1	97	1	97	1	97	1	97	1	97	1	97	1	97	1	97	1
RO	61	117/53	37	3	2	1	1	2	2	2	99	1	1	2	2	97	2	97	2	97	2	1	1	97	2	67	2	58	2	65	2	58	3	97	1	97	1	97	2	58	1	97	2	58	1	97	1	97	1
RO	62	131/53	29	1	1	2	1	2	2	2	1	2	1	2	2	97	2	97	2	97	2	1	1	97	1	97	1	97	1	97	1	97	2	50	1	97	1	97	1	97	1	97	1	97	1	97	1	97	1
RO	63	131/58	38	3	1	2	1	2	2	2	1	2	1	2	2	97	2	97	2	97	3	5	1	97	1	97	1	97	1	97	2	58	2	56	1	97	1	97	1	97	2	46	1	97	2	46	1	97	1
RO	64	108/77	40	3	1	1	1	2	2	1	1	1	1	1	2	97	2	97	2	97	2	3	1	97	1	97	1	97	1	97	1	97	1	97	1	97	1	97	1	97	1	97	1	97	1	97	1	97	1
RO	65	130/83	39	2	1	2	1	2	1	2	1	2	1	1	2	97	2	97	2	97	5	5	2	56	1	97	2	56	1	97	2	56	1	97	1	97	1	97	1	97	1	97	1	97	1	97	1	97	1
RO	66	118/81	38	1	2	2	2	2	2	2	2	2	2	2	2	97	2	97	2	97	2	5	1	97	1	97	1	97	1	97	1	97	1	97	2	65	1	97	2	55	1	97	1	97	1	97	1	97	1
RO	67	125/69	36	1	1	1	2	2	2	2	1	2	2	2	2	97	2	97	2	97	2	5	1	97	1	97	1	97	1	97	1	97	1	97	1	97	1	97	1	97	1	97	1	97	1	97	1	97	1
RO	68	115/84	36	1	2	2	2	2	2	2	2	2	2	2	2	97	2	97	2	97	3	1	2	47	1	97	1	97	1	97	1	97	1	97	1	97	1	97	1	97	1	97	1	97	1	97	1	97	2
RO	69	122/87	38	1	2	1	2	2	2	2	2	2	2	2	2	97	2	97	2	97	1	1	1	97	1	97	1	97	1	97	1	97	2	50	1	97	1	97	1	97	1	97	1	97	1	97	1	97	1
RO	70	127/71	29	2	2	2	2	2	2	2	1	2	2	2	2	97	2	97	2	97	2	1	1	97	1	97	1	97	1	97	1	97	1	97	1	97	1	97	1	97	1	97	1	97	1	97	1	97	1
RO	71	162/108	45	1	2	2	1	2	2	2	1	2	2	2	2	97	2	97	2	97	4	1	1	97	1	97	1	97	1	97	1	97	2	50	1	97	1	97	1	97	1	97	1	97	1	97	1	97	1
RO	72	151/105	50	3	2	2	2	2	1	2	2	1	2	2	2	97	2	97	2	97	3	3	1	97	99	9999	1	97	99	9999	1	97	99	9999	1	97	99	9999	1	97	99	9999	1	97	99	9999	1	97	99
RO	73	128/90	32	2	2	2	2	2	2	2	1	2	2	2	2	97	2	97	2	97	5	5	1	97	1	97	1	97	1	97	1	97	1	97	1	97	1	97	1	97	1	97	1	97	1	97	1	97	1
RO	74	139/99	41	3	2	2	1	2	2	2	2	2	2	2	2	97	2	97	2	97	3	2	3	97	1	97	3	97	1	97	3	97	1	97	3	97	1	97	3	97	1	97	3	97	1	97	3	97	1
RO	75	130/89	44	3	2	1	1	2	2	2	1	1	1	1	2	97	2	97	2	97	4	1	1	97	1	97	1	97	2	61	1	97	1	97	2	70	1	97	1	97	2	61	1	97	1	97	1	97	1
RO	76	121/84	39	2	2	2	1	2	2	1	2	2	1	2	2	97	2	97	2	97	5	4	1	97	1	97	1	97	1	97	1	97	1	97	1	97	1	97	1	97	1	97	1	97	1	97	1	97	2
RO	77	140/90	53	3	2	2	2	2	2	2	2	1	2	2	2	97	2	97	2	97	3	1	1	97	1	97	1	97	1	97	1	97	1	97	1	97	2	48	1	97	1	97	1	97	2	48	99	9999	1
RO	78	139/89	54	5	2	2	1	2	2	1	1	2	1	2	2	97	2	97	2	97	5	2	1	97	1	97	1	97	1	97	1	97	2	76	1	97	1	97	1	97	1	97	1	97	1	97	1	97	1
RO	79	104/74	28	2	1	2	1	2	2	2	2	2	2	2	2	97	2	97	2	97	5	5	1	97	1	97	1	97	1	97	1	97	2	50	1	97	1	97	1	97	1	97	1	97	1	97	1	97	1
RO	80	139/84	37	1	2	2	1	2	2	2	2	2	2	2	2	97	2	97	2	97	2	1	2	68	1	97	1	97	1	97	1	97	2	65	1	97	1	97	1	97	1	97	1	97	1	97	1	97	1
RO	81	132/84	32	1	2	2	1	2	2	2	1	2	2	2	2	97	2	97	2	97	2	2	1	97	1	97	1	97	1	97	1	97	1	97	1	97	1	97	1	97	1	97	1	97	2	50	1	97	1
RO	82	120/87	35	3	2	1	1	2	2	2	2	2	2	2	2	97	2	97	2	97	2	2	1	97	1	97	1	97	1	97	1	97	1	97	1	97	1	97	2	55	1	97	1	97	1	97	1	97	1
RO	83	94/52	33	1	2	2	2	2	2	2	1	1	2	1	2	97	2	97	2	97	2	3	2	45	99	9999	99	9999	99	9999	99	9999	99	9999	99	9999	99	9999	99	9999	99	9999	99	9999	2	53	99	9999	99
RO	84	154/85	41	2	2	2	2	2	2	2	2	2	2	2	2	97	2	97	2	97	3	1	2	78	1	97	1	97	1	97	1	97	1	97	1	97	1	97	1	97	1	97	1	97	1	97	1	97	1
RO	85	90/59	46	3	2	2	2	2	2	2	1	1	2	2	2	97	2	97	2	97	3	1	1	97	1	97	1	97	1	97	1	97	1	97	1	97	1	97	1	97	1	97	1	97	1	97	1	97	1
RO	86	144/73	39	1	2	2	1	2	2	2	1	2	2	2	2	97	2	97	2	97	3	1	1	97	1	97	1	97	1	97	1	97	1	97	1	97	1	97	1	97	1	97	1	97	1	97	1	97	1
RO	87	112/56	31	2	2	2	2	2	2	2	2	2	2	2	2	97	2	97	2	97	3	1	1	97	1	97	1	97	1	97	1	97	1	97	1	97	1	97	1	97	1	97	1	97	1	97	1	97	1
RO	88	113/70	28	2	2	2	2	2	2	2	2	2	2	1	2	97	2	97	2	97	2	1	1	97	1	97	2	68	1	97	1	97	1	97	2	68	1	97	1	97	1	97	1	97	2	72	1	97	1
RO	89	161/100	46	1	2	2	2	2	2	2	1	2	2	2	2	97	2	97	2	97	2	2	1	97	1	97	1	97	1	97	1	97	1	97	2	82	2	78	1	97	1	97	1	97	1	97	1	97	1
RO	90	130/71	37	1	2	1	2	1	2	2	1	2	2	2	2	97	2	97	2	97	2	2	1	97	1	97	1	97	1	97	1	97	1	97	1	97	1	97	1	97	1	97	1	97	1	97	1	97	2
RO	91	150/88	40	99	2	2	1	2	2	2	1	2	2	2	99	97	1	38	2	97	2	2	1	97	1	97	1	97	1	97	1	97	1	97	1	97	1	97	1	97	1	97	1	97	1	97	1	97	1
RO	92	138/75	30	2	2	2	1	2	2	1	2	2	2	2	2	97	2	97	2	97	2	1	1	97	1	97	1	97	1	97	1	97	1	97	99	9999	1	97	1	97	1	97	1	97	1	97	1	97	1
RO	93	139/88	35	3	1	1	1	2	2	2	2	1	1	99	2	97	2	97	2	97	2	3	99	9999	1	97	99	9999	1	97	99	9999	1	97	2	55	1	97	99	9999	1	97	99	9999	1	97	99	9999	1
RO	94	141/83	33	2	2	1	2	1	2	2	1	2	2	2	2	97	2	97	2	97	2	3	1	97	1	97	1	97	1	97	2	55	1	97	1	97	1	97	1	97	1	97	1	97	1	97	1	97	1
RO	95	155/99	40	4	2	1	2	2	2	2	1	2	2	2	2	97	99	97	2	97	2	1	1	97	1	97	1	97	2	50	1	97	2	50	1	97	1	97	1	97	1	97	1	97	1	97	1	97	1
RO	96	112/69	30	1	2	2	1	2	2	2	2	2	2	2	2	97	2	97	2	97	2	1	2	45	1	97	1	97	1	97	1	97	1	97	1	97	1	97	1	97	1	97	1	97	2	53	1	97	1
RO	97	142/103	46	1	2	2	2	2	2	2	2	2	2	1	2	97	2	97	2	97	2	5	1	97	1	97	1	97	2	45	2	60	1	97	1	97	2	58	1	97	1	97	1	97	1	97	1	97	1
RO	98	182/123	48	99	2	2	1	1	2	2	2	2	2	2	2	97	2	97	2	97	2	1	1	97	1	97	1	97	1	97	1	97	1	97	1	97	1	97	1	97	1	97	1	97	1	97	1	97	1
RO	99	125/76	40	1	2	2	1	2	2	2	1	2	2	1	2	97	2	97	2	97	3	4	2	55	1	97	1	97	1	97	1	97	1	97	1	97	1	97	1	97	1	97	1	97	1	97	1	97	1
RO	100	138/79	42	1	2	1	2	2	2	2	2	1	2	2	2	97	2	97	2	97	2	2	1	97	1	97	1	97	1	97	2	44	1	97	1	97	1	97	1	97	1	97	1	97	1	97	1	97	1
RO	101	113/70	30	2	2	2	1	2	2	2	1	2	2	2	2	97	2	97	2	97	2	1	1	97	1	97	1	97	1	97	1	97	1	97	1	97	1	97	1	97	1	97	1	97	1	97	1	97	99
RO	102	151/82	26	1	2	2	2	2	2	2	2	2	2	2	2	97	2	97	2	97	3	1	1	97	1	97	1	97	1	97	1	97	1	97	1	97	1	97	1	97	1	97	1	97	1	97	1	97	1
RO	103	129/101	45	4	1	1	2	2	2	2	2	2	2	2	2	97	2	97	2	97	5	1	1	97	2	64	1	97	1	97	1	97	1	97	1	97	1	97	1	97	1	97	1	97	1	97	1	97	1
RO	104	160/90	47	2	2	2	2	2	2	2	2	2	1	2	2	97	2	97	2	97	2	2	1	97	1	97	1	97	1	97	1	97	1	97	1	97	1	97	2	79	1	97	1	97	1	97	1	97	1
RO	105	163/98	34	3	1	2	2	2	2	2	2	2	2	2	2	97	2	97	2	97	3	3	1	97	1	97	1	97	1	97	1	97	1	97	1	97	1	97	1	97	1	97	1	97	1	97	1	97	1
RO	106	103/75	28	3	99	1	1	99	99	99	1	1	1	99	2	97	2	97	2	97	2	5	1	97	1	97	1	97	1	97	1	97	2	40	1	97	1	97	1	97	1	97	1	97	2	40	1	97	1
RO	107	115/80	39	3	99	1	1	99	99	99	1	1	99	99	2	97	2	97	2	97	2	5	1	97	1	97	1	97	2	60	2	40	1	97	2	58	1	97	2	58	1	97	2	40	1	97	2	40	1
RO	108	141/71	40	1	2	2	2	2	2	2	1	2	2	1	2	97	2	97	2	97	5	1	1	97	1	97	1	97	1	97	1	97	1	97	1	97	1	97	1	97	1	97	1	97	1	97	1	97	1
RO	109	195/124	43	5	99	99	1	1	99	99	99	1	99	99	2	97	1	20	2	97	2	5	1	97	1	97	1	97	1	97	1	97	2	40	1	97	1	97	1	97	1	97	1	97	2	40	1	97	1
RO	110	169/103	36	3	2	2	2	2	2	2	2	1	1	2	2	97	2	97	2	97	2	5	2	40	1	97	2	40	1	97	2	40	2	45	99	9999	1	97	2	70	1	97	1	97	1	97	1	97	1
RO	111	139/97	40	2	1	2	1	2	2	2	1	2	2	2	2	97	2	97	2	97	2	5	2	76	1	97	1	97	1	97	1	97	2	60	1	97	1	97	1	97	1	97	1	97	1	97	1	97	1
RO	112	155/100	50	1	2	2	2	2	2	2	2	2	1	1	2	97	2	97	2	97	5	5	2	40	2	36	2	40	2	36	2	40	2	40	1	97	1	97	1	97	2	45	1	97	2	45	1	97	1
RO	113	135/98	42	3	1	1	1	2	2	2	1	2	2	2	2	97	2	97	2	97	5	5	2	75	1	97	3	97	99	9999	99	9999	2	60	1	97	1	97	2	62	1	97	3	97	2	60	3	97	2
RO	114	125/80	33	1	2	2	1	2	2	2	1	1	2	2	2	97	2	97	2	97	3	1	1	97	1	97	1	97	1	97	1	97	2	40	1	97	1	97	1	97	1	97	1	97	1	97	1	97	2
RO	115	143/83	35	3	2	2	1	2	2	2	2	2	2	1	2	97	2	97	2	97	2	2	2	39	1	97	1	97	1	97	1	97	1	97	1	97	1	97	1	97	2	65	1	97	1	97	1	97	1
RO	116	109/67	28	1	1	2	2	2	2	2	1	2	2	2	2	97	2	97	2	97	2	3	1	97	1	97	1	97	1	97	1	97	1	97	1	97	1	97	1	97	2	53	1	97	1	97	1	97	2
RO	117	125/80	36	1	2	2	2	2	2	2	1	2	2	2	2	97	2	97	2	97	2	2	1	97	1	97	1	97	1	97	1	97	1	97	1	97	1	97	1	97	1	97	1	97	1	97	1	97	1
RO	118	110/70	47	3	1	1	1	1	2	2	1	2	2	2	2	97	2	97	2	97	2	2	1	97	1	97	1	97	1	97	99	9999	2	68	1	97	1	97	1	97	1	97	1	97	1	97	1	97	1
RO	119	134/86	43	1	2	2	2	2	2	2	1	2	2	2	2	97	2	97	2	97	1	1	1	97	1	97	1	97	1	97	1	97	1	97	1	97	1	97	1	97	1	97	1	97	1	97	1	97	1
RO	120	128/75	33	1	2	2	2	2	2	2	2	2	2	2	2	97	2	97	2	97	3	1	2	33	1	97	1	97	1	97	1	97	1	97	1	97	1	97	1	97	1	97	1	97	1	97	1	97	1
RO	121	121/83	26	1	2	2	2	2	2	2	2	2	2	2	2	97	2	97	2	97	2	5	2	64	1	97	1	97	1	97	2	9999	1	97	1	97	1	97	1	97	1	97	1	97	1	97	2	9999	1
RO	122	119/77	37	2	2	1	1	2	2	2	1	2	2	2	2	97	2	97	2	97	2	5	1	97	1	97	1	97	1	97	1	97	1	97	1	97	1	97	1	97	1	97	1	97	1	97	1	97	1
RO	123	137/70	35	4	1	2	2	1	2	2	1	2	2	1	2	97	2	97	2	97	2	4	1	97	99	9999	1	97	99	9999	1	97	99	9999	1	97	99	9999	1	97	99	9999	1	97	99	9999	1	97	99
RO	124	160/95	53	5	1	1	1	1	2	2	1	2	1	2	2	97	1	9999	2	97	2	2	2	80	1	97	1	97	2	65	1	97	2	60	1	97	1	97	2	80	1	97	1	97	1	97	1	97	1
RO	125	123/81	30	2	2	1	1	1	2	2	1	2	2	2	2	97	2	97	2	97	2	1	1	97	1	97	1	97	1	97	1	97	1	97	1	97	1	97	1	97	1	97	1	97	1	97	1	97	1
RO	126	131/78	35	2	2	2	1	2	2	2	1	2	2	2	2	97	2	97	2	97	3	1	2	42	1	97	1	97	1	97	1	97	1	97	1	97	1	97	1	97	2	40	1	97	1	97	1	97	2
RO	127	136/83	31	1	2	2	2	2	1	1	1	1	2	2	2	97	2	97	2	97	2	3	1	97	1	97	1	97	1	97	2	65	1	97	1	97	1	97	1	97	1	97	2	9999	1	97	1	97	1
RO	128	133/83	36	1	2	2	2	2	1	2	2	2	2	2	2	97	2	97	2	97	2	2	1	97	1	97	1	97	1	97	1	97	1	97	1	97	1	97	2	60	1	97	1	97	1	97	1	97	1
RO	129	122/85	30	2	2	2	1	1	2	2	1	2	2	1	2	97	2	97	2	97	1	4	1	97	1	97	1	97	1	97	2	50	1	97	1	97	1	97	1	97	1	97	2	50	1	97	2	45	1
RO	130	145/90	37	1	2	2	2	2	2	2	1	2	2	2	2	97	2	97	2	97	2	2	1	97	1	97	1	97	1	97	1	97	1	97	1	97	1	97	1	97	1	97	2	50	1	97	1	97	2
RO	131	161/93	32	1	2	2	2	2	2	2	2	2	2	2	2	97	2	97	2	97	2	1	2	52	1	97	1	97	1	97	1	97	1	97	1	97	1	97	1	97	1	97	1	97	1	97	1	97	1
RO	132	107/73	48	4	2	1	1	2	2	2	1	1	1	2	2	97	2	97	2	97	2	2	1	97	1	97	1	97	1	97	1	97	1	97	1	97	1	97	1	97	1	97	1	97	1	97	1	97	1
RO	133	128/86	34	1	2	2	1	2	2	2	1	2	2	2	2	97	2	97	2	97	3	1	1	97	1	97	1	97	1	97	1	97	1	97	1	97	1	97	2	57	1	97	2	57	1	97	1	97	1
RO	134	145/77	46	3	2	1	1	3	1	2	1	1	2	2	2	97	2	97	2	97	3	1	1	97	2	71	1	97	2	50	2	83	1	97	1	97	1	97	1	97	1	97	1	97	1	97	1	97	1
RO	135	121/56	40	4	1	1	1	1	2	2	1	2	1	2	2	97	2	97	2	97	2	1	1	97	1	97	1	97	1	97	2	60	1	97	1	97	1	97	1	97	1	97	1	97	1	97	1	97	1
RO	136	135/85	43	1	2	2	1	2	2	2	2	1	2	2	2	97	2	97	2	97	2	3	1	97	1	97	1	97	2	56	1	97	2	56	1	97	1	97	1	97	1	97	1	97	1	97	1	97	2
RO	137	120/85	43	1	2	2	2	2	2	2	1	2	2	1	2	97	2	97	2	97	2	2	1	97	1	97	1	97	1	97	1	97	2	61	1	97	1	97	1	97	1	97	1	97	1	97	1	97	1
RO	138	124/72	33	1	2	1	1	1	2	2	1	2	2	1	2	97	2	97	2	97	2	4	1	97	1	97	1	97	1	97	1	97	1	97	1	97	1	97	1	97	1	97	2	65	1	97	2	67	2
RO	139	120/80	50	3	2	2	1	2	1	2	1	2	2	2	2	97	2	97	2	97	2	5	3	97	99	9999	3	97	99	9999	3	97	2	56	3	97	99	9999	99	9999	99	9999	3	97	99	9999	3	97	2
RO	140	135/85	36	3	2	2	2	2	1	2	2	2	2	1	2	97	2	97	2	97	2	1	1	97	1	97	1	97	1	97	1	97	1	97	1	97	1	97	1	97	1	97	1	97	1	97	1	97	1
RO	141	125/84	37	1	2	2	2	2	2	2	2	2	2	2	2	97	2	97	2	97	2	1	1	97	1	97	1	97	1	97	1	97	1	97	1	97	1	97	1	97	1	97	1	97	1	97	1	97	1
RO	142	100/60	38	3	2	2	1	2	2	2	2	2	2	2	2	97	2	97	2	97	2	1	1	97	1	97	1	97	1	97	1	97	1	97	1	97	1	97	1	97	1	97	1	97	1	97	1	97	1
RO	143	80/60	45	1	1	99	99	99	99	99	1	99	99	99	2	97	2	97	2	97	2	2	1	97	1	97	1	97	1	97	1	97	2	55	1	97	1	97	1	97	1	97	1	97	1	97	1	97	1
RO	144	125/84	51	1	2	2	2	2	2	2	2	2	2	2	2	97	99	97	2	97	2	5	1	97	1	97	2	55	1	97	1	97	2	53	1	97	1	97	1	97	1	97	1	97	1	97	1	97	1
RO	145	90/60	36	2	1	1	1	1	2	2	1	2	2	2	2	97	2	97	2	97	2	3	1	97	1	97	1	97	1	97	1	97	1	97	2	52	1	97	1	97	1	97	2	60	1	97	1	97	1
RO	146	120/80	36	1	2	2	2	2	2	2	2	2	2	2	2	97	2	97	2	97	2	2	1	97	1	97	1	97	1	97	2	54	1	97	1	97	1	97	1	97	1	97	1	97	1	97	1	97	1
RO	147	120/80	39	1	2	2	1	2	2	2	2	2	2	2	2	97	1	37	2	97	2	2	1	97	1	97	1	97	1	97	1	97	2	60	1	97	1	97	1	97	1	97	1	97	1	97	1	97	1
RO	148	122/82	34	1	2	2	2	2	2	2	2	2	2	2	2	97	2	97	2	97	2	1	1	97	1	97	1	97	1	97	1	97	1	97	1	97	1	97	1	97	1	97	1	97	1	97	1	97	1
RO	149	130/80	35	1	2	2	2	2	2	2	2	2	2	2	2	97	2	97	2	97	2	3	1	97	1	97	1	97	1	97	1	97	1	97	1	97	1	97	1	97	1	97	1	97	2	67	1	97	1
RO	150	122/82	34	1	2	2	1	2	2	2	2	2	2	2	2	97	2	97	2	97	2	3	1	97	1	97	1	97	1	97	1	97	1	97	1	97	1	97	1	97	1	97	1	97	1	97	1	97	1
RO	151	96/80	36	2	1	99	1	99	99	1	99	99	99	99	2	97	2	97	2	97	2	1	1	97	1	97	1	97	1	97	1	97	1	97	1	97	1	97	2	51	1	97	1	97	1	97	1	97	1
RO	152	110/73	55	5	2	2	2	1	1	2	2	2	2	1	99	97	2	97	2	97	2	2	2	60	1	97	1	97	1	97	1	97	2	50	1	97	1	97	1	97	1	97	1	97	1	97	1	97	1
RO	153	143/83	34	1	2	2	2	2	2	2	2	2	2	2	2	97	2	97	2	97	4	1	1	97	3	97	1	97	1	97	1	97	1	97	1	97	1	97	1	97	1	97	1	97	1	97	1	97	1
RO	154	120/84	30	1	2	2	1	2	2	2	2	2	1	2	2	97	2	97	2	97	2	1	2	50	1	97	1	97	1	97	1	97	1	97	1	97	1	97	1	97	1	97	1	97	1	97	1	97	1
RO	155	110/81	35	3	2	1	1	2	2	2	1	1	1	2	2	97	2	97	2	97	2	2	1	97	1	97	2	55	1	97	1	97	1	97	1	97	1	97	1	97	1	97	1	97	1	97	1	97	1
RO	156	104/88	35	1	2	2	1	2	2	2	2	2	2	2	2	97	2	97	2	97	2	1	1	97	1	97	1	97	1	97	1	97	1	97	1	97	1	97	1	97	1	97	1	97	1	97	1	97	1
RO	157	172/81	34	1	2	2	2	2	2	2	1	2	2	2	2	97	2	97	2	97	2	1	1	97	1	97	1	97	1	97	2	45	1	97	1	97	1	97	1	97	1	97	1	97	2	50	1	97	1
RO	158	126/83	42	1	2	2	2	2	2	2	2	2	2	2	2	97	2	97	2	97	2	3	1	97	1	97	1	97	1	97	2	55	1	97	1	97	1	97	2	55	1	97	1	97	1	97	1	97	1
RO	159	135/90	28	1	2	2	2	2	2	2	2	2	2	2	2	97	2	97	2	97	2	1	99	9999	1	97	99	9999	1	97	99	9999	1	97	99	9999	1	97	2	50	1	97	1	97	1	97	1	97	1
RO	160	120/83	35	1	2	2	2	2	2	2	2	2	2	2	2	97	2	97	2	97	2	3	1	97	1	97	1	97	1	97	2	54	1	97	1	97	1	97	1	97	1	97	1	97	1	97	1	97	1
RO	161	90/60	35	3	2	2	2	2	2	2	2	2	2	2	2	97	2	97	2	97	2	2	1	97	1	97	1	97	1	97	2	58	1	97	1	97	1	97	1	97	1	97	1	97	1	97	1	97	1
RO	162	110/70	49	1	2	2	2	2	2	2	2	2	2	2	2	97	2	97	2	97	4	1	1	97	1	97	1	97	1	97	1	97	1	97	1	97	1	97	1	97	1	97	1	97	1	97	1	97	1
RO	163	125/83	33	1	2	2	2	2	2	2	2	2	2	2	2	97	2	97	2	97	2	4	1	97	1	97	1	97	1	97	1	97	1	97	1	97	1	97	1	97	1	97	1	97	2	61	1	97	1
RO	164	110/80	27	1	2	2	1	2	2	2	2	1	2	2	2	97	2	97	2	97	2	3	1	97	1	97	1	97	1	97	1	97	2	49	1	97	1	97	2	37	2	9999	2	9999	2	9999	2	9999	2
RO	165	150/88	49	3	2	2	1	2	2	2	2	2	2	2	2	97	1	47	2	97	2	2	1	97	1	97	1	97	1	97	1	97	1	97	1	97	1	97	1	97	2	70	1	97	1	97	1	97	1
RO	166	129/96	48	1	2	2	2	2	2	1	2	2	2	2	2	97	2	97	2	97	3	1	1	97	1	97	1	97	1	97	1	97	1	97	1	97	1	97	1	97	2	65	1	97	1	97	1	97	1
RO	167	120/80	48	3	2	2	2	2	2	2	2	2	2	2	2	97	2	97	2	97	2	1	1	97	1	97	1	97	1	97	1	97	1	97	1	97	1	97	1	97	2	62	1	97	1	97	1	97	1
RO	168	120/80	28	1	2	2	1	2	2	2	2	2	2	2	2	97	2	97	2	97	2	3	2	48	1	97	1	97	1	97	1	97	2	52	1	97	1	97	1	97	1	97	1	97	1	97	1	97	1
RO	169	125/82	35	1	2	2	2	2	2	2	2	2	2	2	2	97	2	97	2	97	2	3	1	97	1	97	1	97	1	97	1	97	1	97	1	97	1	97	1	97	1	97	1	97	1	97	1	97	1
RO	170	130/85	40	1	2	2	1	2	2	2	2	2	2	2	2	97	2	97	2	97	2	3	1	97	1	97	1	97	1	97	1	97	1	97	1	97	1	97	1	97	1	97	1	97	1	97	1	97	1
RO	171	132/82	47	1	2	2	2	2	2	2	2	2	2	2	2	97	2	97	2	97	2	2	1	97	1	97	1	97	1	97	1	97	1	97	1	97	1	97	1	97	1	97	1	97	1	97	1	97	1
RO	172	140/80	46	1	2	2	2	2	2	2	2	2	2	2	2	97	2	97	2	97	2	2	1	97	1	97	1	97	1	97	1	97	2	83	1	97	1	97	1	97	1	97	1	97	1	97	1	97	1
RO	173	110/80	39	2	2	2	2	2	2	2	2	2	2	2	2	97	2	97	2	97	2	2	1	97	1	97	1	97	1	97	2	58	1	97	1	97	1	97	1	97	1	97	1	97	1	97	1	97	1
RO	174	120/81	41	1	2	2	2	2	2	2	2	2	2	2	2	97	2	97	2	97	2	1	1	97	1	97	1	97	1	97	2	48	1	97	1	97	1	97	1	97	1	97	1	97	1	97	1	97	1
RO	175	117/75	35	1	2	2	2	2	2	2	2	2	2	2	2	97	2	97	2	97	3	1	1	97	99	9999	1	97	99	9999	1	97	99	9999	1	97	99	9999	1	97	99	9999	1	97	99	9999	1	97	99
RO	176	128/88	33	1	2	2	1	2	2	2	2	2	2	2	2	97	2	97	2	97	2	1	1	97	1	97	1	97	1	97	1	97	2	45	1	97	1	97	1	97	1	97	2	60	1	97	1	97	1
RO	177	125/78	35	1	2	2	1	2	2	2	2	2	2	2	2	97	2	97	2	97	2	3	1	97	1	97	1	97	1	97	1	97	1	97	1	97	1	97	1	97	1	97	1	97	1	97	1	97	1
RO	178	130/85	32	1	2	2	1	2	2	2	1	2	2	2	2	97	2	97	2	97	3	1	1	97	1	97	1	97	1	97	2	50	1	97	1	97	1	97	2	50	1	97	1	97	1	97	1	97	1
RO	179	112/69	31	1	2	2	1	2	2	2	2	2	2	2	2	97	2	97	2	97	2	3	1	97	1	97	1	97	1	97	1	97	1	97	1	97	1	97	1	97	1	97	1	97	1	97	1	97	1
RO	180	142/98	44	2	2	1	1	2	2	1	1	2	1	2	2	97	2	97	2	97	2	5	1	97	1	97	1	97	1	97	1	97	1	97	1	97	1	97	1	97	1	97	1	97	1	97	1	97	1
RO	181	120/81	26	1	2	2	2	2	2	2	2	2	2	2	2	97	2	97	2	97	2	5	1	97	1	97	1	97	1	97	1	97	1	97	1	97	1	97	2	52	1	97	1	97	1	97	1	97	1
RO	182	140/90	25	3	2	2	2	2	2	2	2	2	2	2	2	97	99	97	2	97	2	3	1	97	1	97	1	97	1	97	1	97	1	97	1	97	1	97	1	97	1	97	1	97	1	97	1	97	1
RO	183	120/80	32	3	2	2	2	2	2	2	2	2	2	2	2	97	2	97	1	17	2	2	1	97	1	97	1	97	1	97	1	97	1	97	2	54	1	97	1	97	2	19	1	97	1	97	1	97	1
RO	184	120/81	34	1	2	2	2	2	2	2	2	2	2	2	2	97	2	97	2	97	2	2	1	97	1	97	1	97	1	97	1	97	1	97	1	97	1	97	1	97	1	97	1	97	1	97	1	97	1
RO	185	131/86	52	3	2	1	1	2	2	2	1	1	2	2	2	97	2	97	2	97	2	2	1	97	1	97	1	97	1	97	1	97	1	97	1	97	1	97	1	97	2	73	1	97	1	97	1	97	1
RO	186	120/83	42	1	2	2	2	2	2	2	2	2	2	2	2	97	2	97	2	97	3	1	1	97	1	97	1	97	1	97	1	97	1	97	1	97	1	97	1	97	1	97	1	97	1	97	1	97	1
RO	187	120/80	31	1	2	2	1	2	2	2	2	2	2	2	2	97	2	97	2	97	2	1	1	97	1	97	1	97	1	97	1	97	1	97	1	97	1	97	1	97	1	97	1	97	1	97	1	97	1
RO	188	128/83	32	1	2	2	1	2	2	2	2	2	2	2	2	97	2	97	2	97	2	1	1	97	1	97	1	97	1	97	1	97	1	97	1	97	1	97	1	97	2	55	1	97	1	97	1	97	1
RO	189	125/82	44	1	2	2	2	2	2	2	2	2	2	2	2	97	2	97	2	97	2	1	1	97	1	97	1	97	1	97	1	97	1	97	1	97	1	97	1	97	1	97	1	97	1	97	1	97	1
RO	190	142/80	40	3	1	2	1	2	2	2	1	2	2	2	2	97	1	20	2	97	2	3	1	97	1	97	1	97	2	54	1	97	1	97	1	97	1	97	1	97	1	97	1	97	2	60	1	97	1
RO	191	120/80	35	1	2	1	1	2	2	2	1	1	2	2	2	97	2	97	2	97	2	2	1	97	1	97	1	97	1	97	2	45	1	97	2	53	1	97	2	45	1	97	1	97	1	97	1	97	1
RO	192	120/80	35	1	2	2	2	2	2	2	2	2	2	2	2	97	2	97	2	97	2	1	1	97	1	97	1	97	1	97	1	97	1	97	1	97	1	97	1	97	1	97	1	97	1	97	1	97	1
RO	193	150/100	41	5	2	2	2	2	2	2	1	2	1	2	2	97	1	31	2	97	2	3	1	97	1	97	1	97	1	97	1	97	1	97	1	97	1	97	1	97	1	97	1	97	1	97	1	97	1
RO	194	120/80	33	1	2	2	2	2	2	2	2	2	2	2	2	97	2	97	2	97	3	3	1	97	1	97	1	97	1	97	1	97	1	97	1	97	1	97	1	97	1	97	1	97	1	97	1	97	1
RO	195	120/80	32	1	2	2	2	2	2	2	2	2	2	2	2	97	2	97	2	97	2	1	1	97	1	97	1	97	1	97	1	97	1	97	1	97	1	97	1	97	1	97	1	97	2	51	1	97	1
RO	196	120/80	27	1	2	1	2	2	2	2	2	2	2	2	2	97	2	97	2	97	2	3	1	97	1	97	1	97	1	97	1	97	1	97	1	97	1	97	1	97	1	97	1	97	1	97	1	97	1
RO	197	120/80	34	1	2	2	2	2	2	2	2	2	2	2	2	97	2	97	2	97	2	3	1	97	1	97	1	97	1	97	1	97	1	97	1	97	1	97	1	97	1	97	1	97	1	97	1	97	1
RO	198	130/90	34	2	2	2	2	2	2	2	2	2	2	2	2	97	2	97	2	97	3	1	1	97	1	97	1	97	1	97	1	97	1	97	1	97	1	97	1	97	1	97	1	97	1	97	1	97	1
RO	199	125/80	40	1	2	2	2	2	2	2	2	1	2	2	2	97	2	97	2	97	2	2	1	97	1	97	1	97	1	97	1	97	1	97	1	97	1	97	1	97	1	97	1	97	1	97	1	97	1
RO	200	120/90	39	2	2	2	2	2	2	2	2	2	2	2	2	97	2	97	2	97	2	3	1	97	1	97	1	97	1	97	1	97	1	97	2	63	2	9999	2	9999	2	9999	2	9999	2	9999	2	9999	2
RO	201	120/80	34	1	2	1	2	2	2	2	2	2	2	2	2	97	2	97	2	97	2	5	1	97	1	97	1	97	1	97	1	97	1	97	1	97	1	97	1	97	1	97	1	97	1	97	1	97	1
RO	202	120/80	25	1	2	2	2	2	2	2	2	2	2	2	2	97	2	97	2	97	2	1	1	97	1	97	1	97	1	97	1	97	1	97	1	97	1	97	1	97	1	97	1	97	1	97	1	97	1
RO	203	120/80	51	99	2	2	2	2	2	2	2	2	2	2	2	97	1	44	2	97	2	1	1	97	1	97	1	97	1	97	2	67	2	70	1	97	1	97	1	97	1	97	1	97	1	97	1	97	1
RO	204	120/80	38	1	2	2	2	2	2	2	2	2	2	2	2	97	2	97	2	97	4	1	1	97	1	97	1	97	1	97	1	97	1	97	1	97	1	97	1	97	1	97	1	97	1	97	1	97	1
RO	205	140/80	38	2	2	1	2	2	2	2	2	2	2	2	2	97	2	97	2	97	2	1	1	97	1	97	1	97	1	97	1	97	1	97	1	97	1	97	1	97	1	97	1	97	1	97	1	97	1
RO	206	120/80	35	2	2	1	2	2	2	2	2	2	2	2	2	97	2	97	2	97	3	1	1	97	1	97	1	97	1	97	1	97	1	97	1	97	1	97	1	97	1	97	1	97	1	97	1	97	1
RO	207	112/83	50	2	2	1	2	2	2	2	2	2	2	2	2	97	2	97	2	97	2	1	1	97	1	97	1	97	1	97	1	97	1	97	1	97	1	97	1	97	1	97	1	97	1	97	1	97	1
RO	208	120/80	25	1	2	2	2	2	2	2	2	2	2	2	2	97	2	97	2	97	2	1	1	97	1	97	1	97	1	97	1	97	1	97	1	97	1	97	1	97	1	97	1	97	1	97	1	97	1
RO	209	139/82	49	3	2	2	2	2	2	2	2	2	2	2	2	97	2	97	2	97	2	3	1	97	3	97	1	97	1	97	1	97	1	97	1	97	1	97	1	97	1	97	1	97	1	97	1	97	1
RO	210	120/80	39	1	2	2	2	2	2	2	2	2	2	2	2	97	2	97	2	97	5	1	99	9999	1	97	99	9999	1	97	99	9999	1	97	99	9999	2	50	99	9999	1	97	99	9999	1	97	99	9999	1
RO	211	120/80	47	3	2	2	2	2	1	2	2	2	2	2	2	97	2	97	2	97	5	1	1	97	1	97	1	97	1	97	1	97	1	97	2	50	2	50	1	97	1	97	1	97	1	97	1	97	1
RO	212	122/73	39	3	2	1	1	2	1	2	1	2	2	2	2	97	2	97	2	97	3	3	3	97	3	97	3	97	3	97	3	97	3	97	3	97	3	97	3	97	3	97	3	97	3	97	3	97	3
RO	213	107/73	41	1	1	1	2	1	2	2	2	1	2	2	2	97	2	97	2	97	3	3	1	97	1	97	1	97	1	97	1	97	2	45	2	36	1	97	1	97	1	97	1	97	1	97	1	97	1
RO	214	116/76	26	1	2	2	2	2	2	2	2	2	2	2	2	97	2	97	2	97	3	3	3	97	1	97	3	97	1	97	3	97	2	58	3	97	1	97	3	97	1	97	3	97	1	97	3	97	1
RO	215	197/118	39	3	1	1	1	2	2	2	1	1	1	2	2	97	1	36	2	97	2	1	1	97	2	54	1	97	2	54	2	60	1	97	1	97	2	54	1	97	1	97	1	97	1	97	3	97	1
RO	216	121/68	45	5	2	1	2	1	2	1	1	1	1	2	2	97	2	97	2	97	2	2	1	97	1	97	1	97	1	97	1	97	2	45	1	97	2	59	1	97	1	97	1	97	1	97	1	97	1
RO	217	143/81	45	1	2	1	1	1	2	2	2	2	2	2	2	97	2	97	2	97	99	2	1	97	1	97	1	97	1	97	1	97	2	80	1	97	1	97	1	97	1	97	1	97	1	97	1	97	1
RO	218	128/88	42	3	2	2	2	1	1	2	2	2	2	2	2	97	2	97	2	97	2	3	1	97	1	97	1	97	1	97	1	97	1	97	1	97	1	97	1	97	1	97	1	97	1	97	1	97	1
RO	219	144/99	41	1	2	2	2	2	2	2	1	2	2	2	2	97	99	97	1	38	2	2	1	97	1	97	3	97	1	97	1	97	2	40	1	97	1	97	1	97	1	97	1	97	1	97	1	97	1
RO	220	121/73	33	1	2	2	2	2	2	2	2	2	2	2	2	97	2	97	2	97	2	1	1	97	1	97	1	97	1	97	1	97	1	97	1	97	1	97	1	97	1	97	2	50	1	97	1	97	1
RO	221	128/79	30	1	2	2	1	2	2	2	1	1	2	1	2	97	2	97	2	97	1	5	1	97	1	97	1	97	2	50	2	57	2	50	2	59	2	50	1	97	1	97	1	97	1	97	2	60	1
RO	222	144/91	39	3	1	1	1	1	2	2	1	1	2	1	2	97	1	35	2	97	2	2	1	97	1	97	1	97	1	97	1	97	1	97	1	97	1	97	1	97	1	97	1	97	3	97	1	97	1
RO	223	122/81	37	2	2	2	1	2	2	2	1	2	2	2	2	97	2	97	2	97	2	1	1	97	1	97	1	97	1	97	2	59	2	53	1	97	1	97	1	97	2	44	1	97	2	53	2	40	2
RO	224	132/75	33	1	2	2	2	2	2	2	2	2	2	2	2	97	2	97	2	97	2	1	1	97	1	97	1	97	1	97	1	97	1	97	1	97	1	97	1	97	1	97	1	97	1	97	1	97	1
RO	225	128/83	37	2	2	2	2	2	2	2	1	2	2	2	2	97	2	97	2	97	2	1	1	97	1	97	1	97	1	97	1	97	2	60	1	97	1	97	1	97	1	97	2	61	1	97	1	97	1
RO	226	118/58	36	3	1	2	1	2	2	2	1	1	1	2	2	97	2	97	2	97	2	2	1	97	1	97	1	97	1	97	1	97	1	97	1	97	1	97	1	97	1	97	1	97	1	97	1	97	1
RO	227	133/83	38	3	1	2	1	2	2	2	2	2	2	2	2	97	2	97	2	97	2	1	1	97	1	97	1	97	1	97	1	97	2	55	2	63	1	97	1	97	1	97	1	97	1	97	1	97	1
RO	228	124/82	37	1	2	2	2	2	2	2	2	2	2	2	2	97	2	97	2	97	3	5	1	97	1	97	1	97	1	97	1	97	1	97	1	97	1	97	1	97	1	97	1	97	1	97	1	97	1
RO	229	130/85	39	1	2	2	1	2	2	2	2	2	2	2	2	97	2	97	2	97	2	3	2	58	1	97	1	97	1	97	1	97	1	97	1	97	1	97	1	97	1	97	1	97	1	97	1	97	1
RO	230	120/80	54	5	2	2	2	2	2	2	1	2	2	2	2	97	2	97	1	52	2	2	2	50	1	97	1	97	1	97	1	97	1	97	1	97	1	97	1	97	1	97	1	97	1	97	1	97	1
RO	231	153/89	46	3	2	1	1	1	1	2	1	1	2	2	2	97	1	40	99	97	2	2	1	97	1	97	1	97	1	97	2	65	1	97	1	97	2	55	1	97	1	97	1	97	1	97	1	97	1
RO	232	160/90	45	5	1	1	2	1	2	2	1	1	1	2	2	97	1	39	2	97	2	4	2	60	1	97	2	60	1	97	2	60	1	97	1	97	1	97	1	97	1	97	2	60	1	97	1	97	1
RO	234	110/68	42	4	1	1	1	2	2	1	1	1	1	1	2	97	2	97	2	97	2	2	1	97	2	63	1	97	1	97	1	97	2	63	1	97	1	97	1	97	1	97	1	97	1	97	1	97	2
RO	235	120/81	34	1	2	2	2	2	2	2	2	2	2	2	2	97	2	97	2	97	2	2	1	97	1	97	1	97	1	97	1	97	1	97	1	97	1	97	1	97	1	97	1	97	1	97	1	97	1
RO	236	135/74	37	1	2	2	2	2	2	2	2	2	2	1	2	97	2	97	2	97	2	5	2	60	1	97	1	97	1	97	1	97	1	97	1	97	1	97	1	97	1	97	2	67	1	97	1	97	1
RO	237	128/86	37	2	2	2	1	2	2	2	1	2	2	2	2	97	1	35	2	97	2	3	1	97	1	97	1	97	1	97	1	97	1	97	1	97	1	97	1	97	1	97	1	97	1	97	1	97	1
RO	239	117/80	31	2	2	2	2	2	2	2	2	2	2	2	2	97	2	97	2	97	2	1	1	97	1	97	1	97	1	97	2	51	1	97	1	97	1	97	1	97	1	97	99	9999	2	47	1	97	1
S	1	125/72	31	2	1	2	2	1	1	2	1	2	2	2	2	97	2	97	2	97	2	5	1	97	1	97	1	97	1	97	1	97	1	97	1	97	1	97	1	97	1	97	1	97	1	97	1	97	1
S	2	152/91	33	2	2	2	2	2	2	2	1	2	2	1	2	97	2	97	2	97	2	2	2	34	1	97	3	97	1	97	3	97	2	45	3	97	1	97	3	97	1	97	3	97	1	97	1	97	1
S	3	100/64	50	2	99	99	99	1	99	99	1	1	99	99	2	97	2	97	2	97	2	2	99	9999	99	9999	2	65	99	9999	99	9999	99	9999	99	9999	2	70	99	9999	99	9999	99	9999	99	9999	99	9999	99
S	4	159/111	51	5	1	1	1	2	2	2	1	1	2	2	2	97	2	97	2	97	3	3	2	45	1	97	3	97	1	97	3	97	2	65	3	97	1	97	3	97	1	97	3	97	3	97	3	97	1
S	5	138/83	37	4	1	1	1	2	2	1	1	1	1	2	2	97	1	30	2	97	2	3	99	9999	1	97	2	35	2	50	1	97	2	48	1	97	1	97	2	34	1	97	1	97	1	97	2	34	1
S	6	162/104	46	5	1	1	1	1	2	1	1	2	2	2	1	25	1	25	2	97	2	2	1	97	1	97	3	97	1	97	1	97	2	75	2	70	1	97	1	97	1	97	99	9999	1	97	2	50	1
S	7	90/75	27	4	1	2	1	2	2	1	1	1	2	2	2	97	2	97	2	97	1	1	1	97	1	97	1	97	1	97	3	97	1	97	1	97	1	97	1	97	1	97	3	97	1	97	1	97	1
S	8	120/80	55	2	1	1	2	2	2	2	1	1	2	2	2	97	2	97	2	97	2	2	3	97	3	97	3	97	3	97	3	97	3	97	3	97	2	81	3	97	3	97	3	97	3	97	3	97	3
S	9	164/104	53	3	1	1	1	2	2	1	1	2	2	2	2	97	2	97	2	97	2	3	1	97	1	97	3	97	3	97	3	97	2	53	1	97	1	97	1	97	2	53	1	97	2	53	1	97	1
S	10	126/80	35	2	3	2	1	2	2	2	1	1	1	2	2	97	2	97	2	97	2	1	3	97	1	97	3	97	1	97	3	97	1	97	3	97	2	40	3	97	1	97	3	97	3	97	3	97	3
S	11	121/86	28	1	2	2	2	2	2	2	1	2	2	2	2	97	2	97	2	97	2	2	1	97	1	97	1	97	1	97	2	50	1	97	1	97	1	97	1	97	1	97	2	50	2	50	1	97	1
S	12	107/71	47	4	2	2	1	2	2	2	1	1	1	2	2	97	2	97	2	97	5	5	1	97	1	97	1	97	2	65	3	97	1	97	1	97	1	97	1	97	1	97	3	97	1	97	1	97	1
S	13	158/88	31	2	2	2	2	2	2	2	2	2	2	2	2	97	2	97	2	97	2	2	1	97	1	97	1	97	1	97	1	97	2	45	1	97	1	97	1	97	1	97	1	97	2	45	1	97	1
S	14	146/101	44	3	2	2	1	2	2	2	1	2	2	1	2	97	2	97	2	97	2	1	1	97	1	97	2	74	1	97	1	97	1	97	1	97	1	97	1	97	1	97	1	97	3	97	1	97	1
S	15	213/134	33	3	1	1	1	1	1	2	1	1	1	1	2	97	1	17	2	97	2	2	1	97	1	97	1	97	1	97	2	54	2	69	2	54	99	9999	99	9999	2	69	1	97	1	97	1	97	1
S	16	138/100	34	2	2	1	1	2	2	1	1	1	2	1	2	97	2	97	2	97	1	1	2	52	1	97	99	9999	3	97	99	9999	3	97	99	9999	1	97	99	9999	1	97	99	9999	1	97	99	9999	1
S	17	120/71	29	2	2	2	2	2	2	2	1	2	2	2	2	97	2	97	2	97	2	2	3	97	1	97	3	97	1	97	3	97	2	62	3	97	1	97	3	97	2	63	3	97	3	97	3	97	2
S	18	124/73	46	2	1	1	1	2	2	1	1	2	1	2	2	97	2	97	2	97	2	2	2	64	3	97	3	97	3	97	3	97	3	97	3	97	3	97	3	97	3	97	3	97	3	97	3	97	3
S	19	180/94	39	4	1	2	1	1	2	2	1	1	2	2	2	97	1	30	2	97	2	1	1	97	1	97	1	97	2	40	1	97	2	25	99	9999	1	97	1	97	1	97	3	97	3	97	1	97	2
S	20		51	5	1	1	1	1	2	3	1	1	1	2	2	97	2	97	2	97	2	2	1	97	3	97	1	97	3	97	1	97	3	97	1	97	3	97	1	97	3	97	1	97	3	97	1	97	3
S	21	122/76	44	2	2	2	2	2	2	1	1	1	2	2	2	97	2	97	2	97	2	2	1	97	1	97	1	97	1	97	1	97	1	97	1	97	1	97	1	97	1	97	1	97	1	97	1	97	1
S	22	104/56	31	1	2	1	1	1	2	2	1	2	2	2	2	97	2	97	2	97	2	5	2	55	1	97	3	97	1	97	2	9999	1	97	1	97	1	97	2	64	1	97	2	9999	1	97	1	97	1
S	23	124/82	35	2	2	1	1	2	2	2	1	1	2	2	2	97	2	97	2	97	3	4	1	97	1	97	1	97	1	97	1	97	1	97	1	97	1	97	1	97	1	97	3	97	3	97	1	97	1
S	24	125/92	55	4	1	2	1	1	1	2	1	1	1	2	2	97	2	97	2	97	2	2	1	97	1	97	1	97	1	97	1	97	2	70	1	97	1	97	1	97	1	97	1	97	3	97	1	97	2
S	25	118/57	35	1	2	2	2	2	2	2	1	2	2	1	2	97	2	97	2	97	2	2	1	97	1	97	1	97	1	97	1	97	2	9999	1	97	1	97	1	97	1	97	1	97	1	97	1	97	2
S	26	132/72	35	2	2	1	1	2	2	2	1	2	2	1	2	97	2	97	2	97	5	5	1	97	1	97	1	97	2	9999	3	97	2	9999	1	97	1	97	1	97	1	97	3	97	3	97	1	97	2
S	27	109/71	29	3	2	2	1	2	2	2	1	1	2	2	2	97	2	97	2	97	2	1	1	97	1	97	1	97	1	97	1	97	1	97	1	97	1	97	1	97	1	97	1	97	1	97	1	97	1
S	28	158/108	37	1	1	1	1	2	2	2	2	1	2	1	2	97	2	97	2	97	2	1	1	97	2	47	1	97	2	9999	1	97	2	47	1	97	1	97	1	97	2	60	1	97	2	9999	1	97	2
S	29	142/80	30	4	1	2	1	1	3	2	1	1	1	1	2	97	2	97	2	97	2	5	1	97	1	97	3	97	3	97	2	9999	2	9999	3	97	3	97	1	97	2	9999	3	97	3	97	1	97	2
S	30	104/67	38	3	1	1	1	2	2	2	1	1	1	2	2	97	2	97	2	97	2	5	2	9999	1	97	2	9999	1	97	2	9999	1	97	1	97	1	97	1	97	1	97	3	97	3	97	1	97	1
S	31	173/118	55	3	2	1	2	2	2	2	1	1	2	2	2	97	1	53	2	97	2	5	1	97	1	97	3	97	2	9999	3	97	2	9999	1	97	1	97	2	9999	2	9999	3	97	3	97	2	9999	2
S	32	128/86	29	1	2	2	2	2	2	2	2	2	2	2	2	97	2	97	2	97	2	5	1	97	1	97	1	97	1	97	1	97	1	97	1	97	1	97	1	97	2	9999	3	97	3	97	1	97	1
S	33	142/68	42	2	2	1	1	2	2	2	1	1	2	2	2	97	2	97	2	97	3	1	1	97	1	97	3	97	3	97	1	97	2	9999	1	97	1	97	1	97	2	9999	3	97	3	97	1	97	2
S	34	100/62	33	1	2	2	2	2	2	2	1	1	2	1	2	97	2	97	2	97	5	5	1	97	1	97	3	97	3	97	1	97	1	97	1	97	1	97	1	97	1	97	1	97	1	97	1	97	1
S	35	118/79	29	1	2	2	1	2	2	2	1	2	2	1	2	97	2	97	2	97	2	4	1	97	1	97	1	97	2	9999	3	97	3	97	1	97	1	97	1	97	1	97	1	97	2	9999	1	97	2
S	36	131/80	28	1	2	2	2	2	2	2	2	2	2	2	2	97	2	97	2	97	2	2	1	97	1	97	2	9999	1	97	2	9999	1	97	2	9999	1	97	1	97	1	97	1	97	1	97	1	97	1
S	37	151/110	50	3	2	1	1	2	2	2	1	2	1	1	2	97	2	97	2	97	2	1	1	97	1	97	1	97	1	97	3	97	1	97	1	97	1	97	1	97	2	70	3	97	3	97	1	97	1
S	38	122/89	35	1	2	2	2	2	2	2	1	2	2	2	2	97	2	97	2	97	3	2	1	97	2	9999	3	97	2	9999	3	97	2	9999	1	97	1	97	1	97	1	97	3	97	3	97	1	97	2
S	39	168/101	36	1	2	2	2	2	2	2	1	2	2	2	2	97	2	97	2	97	3	3	2	50	1	97	3	97	1	97	2	50	1	97	1	97	1	97	2	50	2	50	3	97	3	97	1	97	1
S	40	132/91	32	1	2	2	1	2	2	2	2	2	2	2	1	9999	1	9999	1	9999	5	1	1	97	2	9999	1	97	1	97	1	97	2	9999	1	97	1	97	1	97	1	97	1	97	2	9999	1	97	1
S	41	121/83	46	3	1	1	1	1	2	1	1	1	1	2	2	97	2	97	2	97	2	5	1	97	1	97	3	97	3	97	2	9999	2	9999	1	97	1	97	1	97	1	97	3	97	3	97	1	97	2
S	42	180/118	48	2	2	1	2	2	2	2	1	1	2	2	2	97	2	97	2	97	2	1	1	97	1	97	2	9999	1	97	3	97	3	97	1	97	3	97	1	97	3	97	1	97	3	97	1	97	3
S	43		34	3	1	1	1	2	2	2	1	1	1	1	2	97	2	97	2	97	3	1	1	97	1	97	1	97	1	97	3	97	2	9999	1	97	1	97	1	97	1	97	1	97	1	97	1	97	1
S	44	151/71	52	5	1	1	1	2	2	2	1	1	2	2	2	97	2	97	1	45	3	5	3	97	1	97	3	97	3	97	3	97	2	9999	3	97	2	9999	3	97	1	97	3	97	2	9999	3	97	1
S	45	120/79	37	3	2	2	2	2	2	2	1	1	1	1	2	97	2	97	2	97	2	4	1	97	1	97	3	97	3	97	3	97	2	9999	1	97	1	97	1	97	1	97	1	97	2	9999	1	97	1
S	46	151/99	43	3	2	1	1	1	2	2	2	2	2	2	2	97	2	97	2	97	2	1	1	97	1	97	1	97	3	97	1	97	2	9999	1	97	2	9999	1	97	1	97	3	97	3	97	1	97	2
S	47	120/72	32	3	1	1	1	2	2	1	1	1	1	1	2	97	2	97	2	97	2	5	3	97	3	97	1	97	1	97	3	97	3	97	1	97	1	97	1	97	1	97	3	97	3	97	1	97	1
S	48	124/81	54	1	2	2	1	1	2	2	1	1	1	2	2	97	2	97	2	97	5	5	1	97	1	97	1	97	3	97	3	97	3	97	3	97	3	97	1	97	1	97	3	97	3	97	3	97	3
S	49	121/73	34	5	2	1	1	2	2	2	1	1	2	1	2	97	2	97	2	97	5	5	1	97	1	97	1	97	1	97	3	97	3	97	1	97	1	97	99	9999	99	9999	3	97	3	97	1	97	2
S	50	183/97	35	1	2	2	2	2	2	2	2	2	2	2	2	97	2	97	2	97	5	1	1	97	1	97	3	97	3	97	1	97	2	9999	1	97	1	97	1	97	2	58	1	97	2	9999	1	97	2
S	51	128/72	40	4	1	1	1	1	99	99	1	99	1	99	2	97	2	97	2	97	2	3	99	9999	99	9999	99	9999	99	9999	99	9999	2	9999	99	9999	99	9999	99	9999	99	9999	99	9999	2	9999	99	9999	99
S	52	133/79	38	5	1	2	1	1	2	2	1	1	1	1	2	97	2	97	2	97	2	4	1	97	1	97	1	97	1	97	3	97	1	97	1	97	1	97	1	97	1	97	3	97	1	97	1	97	1
S	53	132/84	33	3	1	1	1	1	2	2	1	2	2	1	2	97	2	97	2	97	2	5	1	97	1	97	1	97	1	97	3	97	3	97	1	97	1	97	1	97	1	97	3	97	2	58	1	97	1
S	54	180/100	41	3	2	1	2	1	2	2	2	2	2	2	2	97	1	39	2	97	2	2	1	97	1	97	1	97	3	97	1	97	3	97	1	97	2	62	1	97	1	97	1	97	1	97	1	97	1
S	55	130/80	44	4	2	1	1	2	2	2	2	2	2	2	2	97	2	97	1	29	2	2	2	67	1	97	1	97	3	97	3	97	3	97	1	97	1	97	1	97	1	97	1	97	1	97	1	97	1
S	56	156/90	50	3	2	1	1	2	1	2	1	1	1	2	2	97	99	97	2	97	2	1	1	97	1	97	1	97	1	97	1	97	1	97	1	97	1	97	1	97	1	97	1	97	1	97	1	97	2
S	57	111/62	45	3	2	2	1	2	2	2	1	2	2	2	2	97	2	97	2	97	2	5	1	97	1	97	1	97	1	97	1	97	1	97	1	97	1	97	1	97	1	97	3	97	3	97	1	97	1
S	58	120/67	34	99	1	2	1	2	2	2	1	1	2	2	2	97	2	97	2	97	2	5	1	97	2	52	3	97	3	97	3	97	2	46	1	97	1	97	1	97	2	46	1	97	3	97	1	97	1
S	59	131/77	47	3	2	1	1	2	2	2	1	2	2	2	2	97	2	97	2	97	2	1	1	97	1	97	3	97	3	97	3	97	3	97	3	97	1	97	1	97	1	97	3	97	3	97	1	97	2
S	60	144/107	47	3	2	1	2	2	2	2	1	1	1	2	2	97	1	37	2	97	2	5	2	9999	2	9999	3	97	3	97	2	9999	2	9999	1	97	1	97	3	97	3	97	3	97	3	97	1	97	1
S	61	114/74	32	2	1	1	1	2	2	2	1	1	1	2	2	97	2	97	2	97	4	5	1	97	1	97	1	97	1	97	1	97	1	97	1	97	1	97	1	97	1	97	1	97	1	97	1	97	1
S	62	146/86	44	2	2	2	2	2	2	2	2	2	2	2	2	97	2	97	2	97	2	1	1	97	1	97	3	97	3	97	1	97	3	97	1	97	1	97	1	97	1	97	3	97	3	97	1	97	2
S	63	198/111	55	5	1	1	1	2	2	2	1	1	1	1	2	97	1	35	2	97	2	5	1	97	1	97	1	97	2	9999	1	97	2	9999	1	97	1	97	1	97	1	97	3	97	3	97	1	97	1
S	64	158/93	31	1	2	2	2	2	2	2	2	2	1	2	2	97	2	97	2	97	2	1	1	97	1	97	1	97	1	97	1	97	2	50	1	97	1	97	1	97	1	97	1	97	1	97	1	97	1
S	65	165/84	53	4	1	1	1	2	2	1	1	1	1	2	2	97	2	97	2	97	2	2	1	97	2	60	1	97	2	60	1	97	2	50	1	97	1	97	1	97	1	97	1	97	2	50	1	97	1
S	66	155/91	31	1	2	2	1	2	2	2	2	2	2	2	2	97	2	97	2	97	3	5	1	97	3	97	1	97	3	97	1	97	3	97	1	97	3	97	1	97	3	97	1	97	3	97	1	97	3
S	67	168/102	42	4	2	1	1	2	2	2	1	1	2	2	2	97	2	97	2	97	2	2	1	97	1	97	1	97	1	97	1	97	1	97	2	31	1	97	1	97	1	97	1	97	1	97	1	97	1
S	68	117/80	34	4	2	1	1	2	2	2	1	2	2	2	2	97	2	97	2	97	2	2	1	97	1	97	1	97	2	61	1	97	1	97	1	97	1	97	1	97	1	97	2	60	2	60	1	97	1
S	69	139/97	36	1	99	1	1	99	99	99	1	99	99	1	2	97	2	97	2	97	1	5	1	97	1	97	99	9999	99	9999	1	97	99	9999	99	9999	99	9999	99	9999	99	9999	99	9999	99	9999	99	9999	99
S	70	113/69	28	3	1	1	1	2	2	2	1	1	1	2	2	97	2	97	2	97	2	3	1	97	1	97	1	97	1	97	2	52	1	97	1	97	1	97	1	97	1	97	1	97	1	97	1	97	1
S	71	132/89	38	1	1	1	1	2	1	1	1	1	2	2	2	97	1	31	2	97	2	5	1	97	1	97	1	97	1	97	1	97	1	97	1	97	1	97	1	97	1	97	1	97	1	97	1	97	2
S	72	158/98	52	1	2	2	2	2	2	2	2	2	2	2	2	97	2	97	2	97	2	2	1	97	1	97	1	97	1	97	1	97	1	97	1	97	1	97	1	97	2	50	1	97	1	97	1	97	1
S	73	119/74	35	1	2	2	1	2	2	2	2	1	2	2	2	97	2	97	2	97	2	2	1	97	1	97	1	97	1	97	1	97	1	97	1	97	1	97	1	97	1	97	1	97	1	97	1	97	1
S	74	145/96	36	1	2	2	2	1	2	2	2	2	1	2	2	97	2	97	2	97	2	2	2	56	1	97	1	97	1	97	1	97	1	97	1	97	1	97	1	97	1	97	1	97	1	97	1	97	1
S	75	134/77	52	4	1	2	2	2	2	2	1	1	1	2	2	97	2	97	2	97	2	5	1	97	1	97	3	97	3	97	3	97	3	97	3	97	3	97	1	97	1	97	3	97	3	97	1	97	1
S	76	114/62	34	2	2	2	1	2	2	2	2	2	2	2	2	97	2	97	2	97	2	2	1	97	1	97	1	97	1	97	1	97	1	97	1	97	1	97	1	97	1	97	1	97	1	97	1	97	1
S	77	120/73	25	1	99	99	1	99	99	99	99	99	99	1	2	97	2	97	2	97	2	2	99	9999	99	9999	99	9999	99	9999	99	9999	99	9999	99	9999	99	9999	99	9999	99	9999	99	9999	99	9999	99	9999	99
S	78	120/90	52	4	1	1	1	2	2	2	1	1	1	2	2	97	2	97	2	97	2	5	1	97	99	9999	99	9999	1	97	99	9999	1	97	1	97	99	9999	99	9999	1	97	99	9999	1	97	99	9999	1
S	79	161/100	33	4	99	1	1	1	99	99	1	1	99	99	2	97	1	33	1	10	99	3	1	97	1	97	1	97	1	97	1	97	1	97	1	97	1	97	2	66	2	47	1	97	99	9999	1	97	1
S	80	135/70	37	3	2	1	1	1	2	2	1	1	1	1	2	97	1	33	2	97	2	1	1	97	1	97	1	97	1	97	2	59	1	97	1	97	1	97	2	40	1	97	1	97	1	97	2	36	1
S	81	152/96	44	4	1	1	1	1	2	1	1	2	1	1	2	97	2	97	2	97	2	2	2	65	1	97	2	65	1	97	1	97	2	60	1	97	1	97	1	97	1	97	1	97	1	97	1	97	1
S	82	100/69	31	5	2	2	1	2	2	2	2	1	2	2	2	97	2	97	2	97	2	1	1	97	1	97	1	97	1	97	1	97	1	97	1	97	1	97	1	97	1	97	1	97	1	97	1	97	1
S	83	139/87	48	2	2	1	1	2	2	2	2	2	2	2	2	97	2	97	2	97	2	5	99	9999	2	75	1	97	1	97	1	97	1	97	1	97	1	97	1	97	1	97	1	97	1	97	1	97	1
S	84	186/114	53	5	99	1	1	1	99	99	1	1	99	3	2	97	1	45	2	97	2	2	2	65	99	9999	3	97	99	9999	99	9999	3	97	3	97	3	97	1	97	1	97	3	97	3	97	99	9999	3
S	85	147/87	42	1	2	2	1	2	2	2	1	2	2	2	2	97	2	97	2	97	5	4	1	97	99	9999	1	97	99	9999	1	97	99	9999	1	97	99	9999	1	97	99	9999	1	97	99	9999	1	97	99
S	86	173/104	44	3	99	1	99	99	99	99	1	99	1	99	2	97	1	35	2	97	2	2	3	97	3	97	3	97	3	97	99	9999	2	50	1	97	1	97	99	9999	2	60	99	9999	3	97	99	9999	3
S	87	96/48	27	1	2	2	2	2	2	2	1	2	2	2	2	97	2	97	2	97	5	5	1	97	1	97	1	97	1	97	1	97	1	97	1	97	1	97	1	97	1	97	1	97	1	97	1	97	1
S	88	146/91	37	1	2	2	1	2	2	2	1	2	2	2	2	97	2	97	2	97	3	3	1	97	1	97	1	97	1	97	1	97	3	97	1	97	1	97	1	97	1	97	1	97	1	97	1	97	1
S	89	131/86	35	2	1	1	99	99	1	99	1	99	99	99	2	97	2	97	2	97	5	5	1	97	1	97	1	97	1	97	1	97	1	97	1	97	1	97	1	97	1	97	1	97	1	97	1	97	1
S	90	217/96	50	2	2	2	2	1	2	1	2	2	2	2	2	97	2	97	2	97	2	1	2	64	1	97	2	9999	1	97	2	9999	2	9999	1	97	2	9999	2	9999	1	97	2	9999	2	9999	1	97	1
S	91	136/59	50	4	99	1	1	99	99	99	99	1	1	99	2	97	99	97	2	97	5	2	1	97	1	97	2	72	1	97	1	97	1	97	1	97	1	97	1	97	1	97	1	97	1	97	1	97	1
S	92	129/74	39	1	1	99	1	99	99	99	1	99	99	99	2	97	2	97	2	97	5	3	1	97	1	97	1	97	1	97	2	50	1	97	1	97	1	97	1	97	1	97	1	97	2	50	1	97	2
S	93	128/80	29	1	2	2	2	2	2	2	1	2	2	2	2	97	2	97	2	97	2	5	1	97	1	97	1	97	1	97	99	9999	2	48	1	97	1	97	2	55	99	9999	99	9999	3	97	1	97	1
S	94	128/73	29	2	2	2	2	2	2	2	1	2	2	1	2	97	1	28	2	97	2	1	2	45	1	97	2	30	1	97	1	97	1	97	1	97	1	97	1	97	1	97	1	97	1	97	1	97	1
S	95	122/73	30	1	99	99	1	99	99	99	99	99	99	99	2	97	2	97	2	97	4	5	99	9999	99	9999	2	1	99	9999	2	po 40 roku życia	3	97	99	9999	99	9999	1	97	99	9999	1	97	99	9999	1	97	99
S	96	122/81	36	2	1	99	99	99	99	99	1	1	99	99	2	97	2	97	2	97	5	5	1	97	1	97	1	97	1	97	1	97	2	50	1	97	1	97	1	97	1	97	1	97	1	97	1	97	1
S	97	155/90	49	4	1	99	1	1	99	99	1	99	99	99	2	97	2	97	2	97	5	5	3	97	3	97	3	97	3	97	3	97	3	97	3	97	3	97	3	97	3	97	3	97	3	97	3	97	3
S	98	163/83	47	1	2	2	2	2	2	2	2	2	2	2	2	97	2	97	2	97	5	5	99	9999	99	9999	2	55	2	55	2	55	2	55	99	9999	99	9999	1	97	1	97	99	9999	99	9999	1	97	1
S	99	115/72	34	99	99	1	1	1	99	99	1	99	99	99	2	97	2	97	2	97	2	1	99	9999	99	9999	99	9999	99	9999	99	9999	99	9999	1	97	99	9999	99	9999	99	9999	99	9999	99	9999	99	9999	99
S	100	132/76	40	2	99	99	1	99	99	99	1	99	99	99	2	97	1	37	2	97	2	2	1	97	1	97	1	97	1	97	2	60	2	50	1	97	1	97	1	97	1	97	2	60	1	97	1	97	1
S	101	108/68	51	2	99	99	1	99	1	99	99	99	1	99	2	97	2	97	2	97	2	5	1	97	1	97	1	97	1	97	1	97	1	97	1	97	1	97	99	9999	2	50	1	97	99	9999	1	97	1
S	102	156/100	44	2	99	99	1	99	99	99	1	99	99	99	2	97	2	97	2	97	5	5	99	9999	99	9999	99	9999	99	9999	99	9999	2	58	99	9999	99	9999	2	73	2	78	99	9999	99	9999	99	9999	99
S	103	158/83	46	1	1	2	2	1	1	2	2	2	2	2	2	97	2	97	2	97	2	2	1	97	1	97	1	97	2	73	2	70	2	70	1	97	1	97	1	97	2	65	1	97	2	60	1	97	1
S	104	131/93	40	3	2	2	2	2	2	2	1	2	2	2	2	97	2	97	2	97	4	1	1	97	1	97	1	97	1	97	2	40	2	45	1	97	1	97	1	97	1	97	1	97	1	97	1	97	1
S	105	104/56	29	3	2	2	2	2	2	2	2	2	2	2	2	97	2	97	2	97	1	1	2	43	1	97	1	97	1	97	1	97	1	97	1	97	1	97	1	97	1	97	1	97	1	97	1	97	1
S	106	107/49	35	1	3	1	2	2	2	3	1	2	2	3	2	97	2	97	2	97	5	1	1	97	1	97	3	97	3	97	2	9999	3	97	1	97	1	97	1	97	1	97	3	97	3	97	1	97	1
S	107	104/70	34	2	2	2	1	1	2	2	1	2	2	2	2	97	2	97	2	97	3	5	1	97	1	97	1	97	1	97	1	97	1	97	1	97	1	97	1	97	1	97	1	97	1	97	1	97	1
S	108	145/74	37	2	1	2	2	2	2	2	1	1	2	1	2	97	2	97	2	97	3	3	1	97	1	97	1	97	1	97	1	97	1	97	1	97	1	97	1	97	1	97	1	97	2	50	1	97	1
S	109	157/94	46	2	2	1	1	2	2	2	2	2	2	2	2	97	2	97	2	97	2	2	1	97	1	97	2	60	1	97	1	97	2	50	2	62	1	97	1	97	1	97	1	97	1	97	1	97	1
S	110	138/73	53	3	1	1	1	2	2	2	1	1	1	1	2	97	2	97	2	97	2	2	1	97	1	97	1	97	2	54	1	97	2	54	1	97	1	97	99	9999	2	54	1	97	2	60	1	97	2
S	111	146/90	41	99	2	1	1	2	2	1	1	2	2	2	2	97	2	97	2	97	2	3	1	97	2	53	1	97	2	40	1	97	2	40	1	97	1	97	1	97	1	97	1	97	3	97	1	97	2
S	112	144/94	38	2	2	2	2	2	2	2	1	3	2	2	2	97	2	97	2	97	2	4	2	50	1	97	2	50	1	97	2	50	1	97	1	97	1	97	2	50	99	9999	3	97	1	97	1	97	1
S	113	126/66	41	1	2	2	2	2	2	2	2	2	2	2	2	97	2	97	2	97	2	1	2	53	1	97	99	9999	1	97	2	45	1	97	99	9999	1	97	3	97	1	97	99	9999	1	97	99	9999	1
S	114	166/83	37	2	2	2	2	2	2	2	2	2	2	2	2	97	2	97	2	97	3	1	1	97	1	97	1	97	1	97	99	9999	2	40	1	97	1	97	99	9999	99	9999	1	97	1	97	1	97	1
S	115	164/124	54	3	1	1	2	1	2	2	1	2	1	2	2	97	1	9999	1	45	2	4	1	97	1	97	1	97	1	97	1	97	1	97	1	97	1	97	1	97	1	97	1	97	1	97	1	97	1
S	116	125/79	26	2	2	2	2	2	2	2	1	2	2	2	2	97	2	97	2	97	3	3	1	97	1	97	1	97	1	97	1	97	1	97	1	97	1	97	1	97	1	97	1	97	1	97	1	97	1
S	117	120/79	30	2	2	2	2	2	2	2	1	2	2	2	2	97	2	97	2	97	2	2	1	97	1	97	1	97	1	97	1	97	1	97	1	97	1	97	1	97	1	97	1	97	1	97	1	97	1
S	118	107/61	25	2	99	1	1	2	2	2	1	2	2	2	2	97	2	97	2	97	2	5	1	97	1	97	3	97	3	97	3	97	3	97	1	97	1	97	1	97	1	97	3	97	3	97	1	97	1
S	119	142/87	51	3	1	1	1	2	2	2	1	1	1	2	2	97	2	97	2	97	2	3	2	45	1	97	2	45	1	97	1	97	1	97	1	97	1	97	1	97	1	97	3	97	3	97	1	97	2
S	120	137/85	34	2	2	2	2	2	2	2	2	2	2	2	2	97	2	97	2	97	2	1	1	97	1	97	1	97	1	97	1	97	3	97	1	97	1	97	1	97	1	97	1	97	1	97	1	97	1
S	121	145/102	44	3	1	1	1	2	1	2	1	1	1	2	2	97	2	97	2	97	2	2	3	97	1	97	3	97	2	56	3	97	2	60	1	97	1	97	2	50	1	97	3	97	3	97	1	97	1
S	122	148/91	54	3	2	1	1	2	2	2	2	2	1	2	2	97	2	97	2	97	3	1	1	97	1	97	1	97	1	97	1	97	1	97	1	97	1	97	1	97	1	97	1	97	1	97	1	97	2
S	123	158/105	32	4	1	2	1	2	2	2	1	1	1	1	2	97	1	30	2	97	2	2	1	97	1	97	1	97	1	97	1	97	1	97	1	97	1	97	1	97	1	97	1	97	1	97	1	97	1
S	124	110/63	41	5	1	1	1	1	99	99	1	1	1	99	2	97	2	97	2	97	2	2	99	9999	2	53	99	9999	2	1	1	97	1	97	1	97	1	97	1	97	1	97	99	9999	2	53	99	9999	2
WK	1	137/87	39	3	1	1	2	2	1	2	1	1	1	2	2	97	2	97	2	97	2	2	1	97	1	97	1	97	1	97	1	97	1	97	1	97	1	97	1	97	1	97	1	97	1	97	1	97	1
WK	2	122/81	42	3	2	1	1	1	1	2	2	2	2	2	2	97	2	97	2	97	5	3	3	97	1	97	3	97	1	97	3	97	1	97	3	97	1	97	2	59	1	97	3	97	1	97	3	97	1
WK	3	137/98	42	3	2	1	2	2	2	2	2	2	2	1	2	97	2	97	2	97	2	5	1	97	1	97	1	97	1	97	1	97	1	97	1	97	99	9999	1	97	1	97	1	97	1	97	1	97	1
WK	4	137/72	25	1	2	1	3	2	1	2	1	1	2	2	2	97	2	97	2	97	3	5	1	97	1	97	1	97	1	97	2	55	2	60	1	97	1	97	1	97	1	97	1	97	1	97	1	97	1
WK	5	158/88	47	3	2	1	1	2	2	2	1	2	1	2	2	97	2	97	2	97	5	5	1	97	1	97	1	97	1	97	1	97	2	65	1	97	1	97	1	97	1	97	1	97	3	97	1	97	1
WK	6	146/72	41	2	2	2	2	2	2	2	1	2	2	2	2	97	1	40	2	97	2	3	1	97	1	97	1	97	1	97	3	97	1	97	1	97	1	97	1	97	1	97	1	97	1	97	1	97	1
WK	7	145/90	46	3	2	1	1	1	1	2	1	2	1	2	2	97	2	97	1	30	2	2	1	97	1	97	1	97	1	97	1	97	3	97	1	97	1	97	1	97	1	97	1	97	2	50	1	97	3
WK	8	144/93	51	2	2	2	2	2	2	2	1	2	2	2	2	97	2	97	2	97	2	1	1	97	2	57	1	97	3	97	1	97	1	97	1	97	1	97	1	97	1	97	1	97	1	97	1	97	1
WK	9	199/118	53	2	2	2	1	2	2	2	2	2	2	2	2	97	2	97	2	97	2	3	1	97	1	97	1	97	1	97	1	97	3	97	1	97	2	60	1	97	1	97	1	97	3	97	1	97	1
WK	10	137/69	58	3	2	1	1	2	2	2	2	1	2	2	2	97	2	97	2	97	2	2	1	97	1	97	1	97	1	97	1	97	1	97	1	97	1	97	1	97	1	97	1	97	1	97	1	97	1
WK	11	131/69	26	1	2	2	2	2	2	2	2	2	2	2	2	97	2	97	2	97	2	1	2	50	1	97	1	97	1	97	1	97	3	97	1	97	1	97	1	97	1	97	1	97	1	97	1	97	1
WK	12	120/80	33	1	2	2	2	2	2	2	2	2	2	2	2	97	2	97	2	97	2	2	1	97	1	97	1	97	1	97	2	60	1	97	1	97	1	97	99	9999	1	97	1	97	1	97	1	97	1
WK	13	1437/83	49	1	2	2	2	2	2	2	2	2	2	2	2	97	2	97	2	97	2	4	3	97	1	97	3	97	1	97	3	97	2	69	3	97	1	97	3	97	1	97	3	97	1	97	3	97	1
WK	14	139/84	51	3	2	2	1	2	2	2	2	2	2	2	2	97	1	37	2	97	2	2	2	50	1	97	1	97	1	97	1	97	1	97	1	97	2	50	1	97	1	97	1	97	1	97	1	97	1
WK	15	128/60	36	1	2	1	1	2	2	2	1	2	2	2	2	97	2	97	2	97	3	1	1	97	1	97	3	97	2	56	1	97	1	97	1	97	2	56	1	97	1	97	1	97	1	97	1	97	1
WK	16	127/79	38	4	1	1	2	2	2	1	1	1	1	2	2	97	2	97	2	97	2	5	1	97	1	97	1	97	1	97	2	61	1	97	1	97	1	97	1	97	1	97	3	97	3	97	1	97	1
WK	17	129/84	33	1	2	2	2	2	2	2	1	2	2	2	2	97	2	97	2	97	1	5	1	97	1	97	1	97	1	97	1	97	2	66	1	97	1	97	1	97	1	97	1	97	1	97	1	97	2
WK	18	98/52	23	2	1	2	1	2	2	2	1	1	2	1	2	97	2	97	2	97	2	1	1	97	1	97	1	97	1	97	1	97	1	97	1	97	1	97	1	97	1	97	1	97	1	97	1	97	1
WK	19	142/90	50	4	1	1	1	2	2	1	1	2	1	2	2	97	2	97	2	97	2	2	1	97	1	97	1	97	2	48	1	97	2	50	1	97	1	97	1	97	1	97	1	97	1	97	1	97	1
WK	20	135/81	30	1	2	2	1	2	2	2	2	2	2	2	2	97	2	97	2	97	2	1	1	97	1	97	1	97	1	97	2	48	1	97	1	97	1	97	1	97	1	97	1	97	1	97	1	97	1
WK	21	128/79	53	3	2	2	1	2	2	2	1	1	1	1	2	97	2	97	2	97	1	2	1	97	1	97	1	97	1	97	1	97	3	97	1	97	1	97	1	97	1	97	2	76	1	97	1	97	1
WK	22	131/85	28	2	1	2	1	2	2	2	1	2	1	1	2	97	2	97	2	97	5	1	1	97	1	97	1	97	1	97	1	97	1	97	1	97	1	97	1	97	1	97	2	54	1	97	2	54	1
WK	23	114/84	29	2	2	2	1	2	2	2	1	2	2	1	2	97	2	97	2	97	2	1	1	97	1	97	1	97	1	97	1	97	1	97	1	97	1	97	1	97	1	97	1	97	1	97	99	9999	1
WK	24	108/56	43	2	2	2	1	2	2	2	1	1	1	2	2	97	2	97	2	97	2	5	1	97	1	97	1	97	1	97	1	97	1	97	1	97	1	97	1	97	1	97	1	97	1	97	1	97	1
WK	25	141/83	34	2	2	1	2	2	2	2	1	1	2	2	2	97	2	97	2	97	3	3	2	48	1	97	1	97	1	97	2	49	2	45	1	97	1	97	1	97	1	97	2	45	1	97	1	97	1
WK	26	128/64	30	3	1	2	2	1	2	2	1	1	2	2	2	97	1	29	2	97	2	5	1	97	1	97	1	97	1	97	1	97	1	97	1	97	1	97	1	97	1	97	1	97	1	97	1	97	1
WK	27	148/98	41	3	1	1	1	1	1	2	1	1	2	2	2	97	2	97	2	97	2	2	1	97	3	97	1	97	1	97	1	97	1	97	1	97	3	97	1	97	3	97	1	97	3	97	1	97	3
WK	28	122/78	37	3	2	1	2	1	2	1	1	2	2	2	2	97	1	34	2	97	2	2	2	67	1	97	2	50	1	97	2	50	2	40	1	97	2	43	2	55	1	97	3	97	3	97	2	50	1
WK	29	98/77	34	1	2	2	2	2	2	2	1	2	2	2	2	97	2	97	2	97	3	1	1	97	1	97	1	97	1	97	1	97	1	97	2	65	1	97	1	97	1	97	1	97	1	97	1	97	2
WK	30	120/60	33	1	2	2	2	2	2	2	2	2	2	2	2	97	2	97	2	97	2	5	1	97	1	97	1	97	1	97	1	97	1	97	1	97	1	97	1	97	1	97	3	97	1	97	1	97	1
WK	31	111/56	27	1	2	2	2	2	2	2	1	1	2	2	2	97	2	97	2	97	5	1	1	97	1	97	1	97	1	97	1	97	2	45	1	97	1	97	1	97	1	97	1	97	1	97	1	97	1
WK	32	96/60	26	3	3	3	2	2	2	2	1	1	2	1	2	97	99	97	2	97	2	1	1	97	1	97	1	97	1	97	1	97	3	97	1	97	1	97	1	97	1	97	1	97	1	97	1	97	1
WK	33	75/120	34	1	2	2	1	1	1	2	1	2	1	2	2	97	2	97	2	97	2	5	1	97	1	97	1	97	1	97	1	97	2	45	1	97	1	97	1	97	2	60	1	97	3	97	1	97	2
WK	34	116/75	44	4	1	2	2	2	2	2	1	1	1	1	2	97	2	97	2	97	2	1	1	97	1	97	1	97	1	97	2	70	1	97	1	97	1	97	2	65	1	97	1	97	1	97	1	97	1
WK	35	154/97	39	1	2	2	2	2	2	2	1	2	2	1	2	97	2	97	2	97	5	5	99	9999	1	97	99	9999	1	97	99	9999	1	97	99	9999	1	97	99	9999	1	97	99	9999	1	97	99	9999	1
WK	36	111/77	31	1	2	2	1	2	2	2	2	1	2	2	2	97	2	97	2	97	2	1	1	97	1	97	1	97	1	97	1	97	2	56	1	97	1	97	1	97	1	97	1	97	1	97	1	97	1
WK	37	131/80	36	3	2	2	1	1	2	2	1	1	2	2	2	97	2	97	2	97	2	5	1	97	1	97	1	97	1	97	1	97	2	58	1	97	1	97	1	97	2	57	3	97	3	97	1	97	1
WK	38	95/58	32	2	2	1	2	2	2	2	1	1	2	1	2	97	2	97	2	97	3	5	1	97	1	97	1	97	1	97	2	40	1	97	1	97	1	97	1	97	1	97	3	97	1	97	1	97	1
WK	39	149/101	42	3	2	2	2	2	2	2	2	2	2	2	1	9999	1	9999	1	9999	2	2	1	97	1	97	1	97	1	97	1	97	1	97	1	97	1	97	1	97	1	97	1	97	1	97	1	97	1
WK	40	120/75	44	4	1	1	1	2	2	2	1	2	1	1	2	97	2	97	2	97	3	3	2	66	1	97	1	97	1	97	1	97	1	97	1	97	1	97	1	97	2	29 / 61	2	55	1	97	1	97	1
WK	41	120/64	34	1	2	1	1	2	2	2	1	1	2	2	2	97	1	29	2	97	2	3	1	97	2	43	2	50	1	97	2	53	2	43	1	97	2	53	2	50	2	43	2	60	1	97	1	97	1
WK	42	121/67	35	2	2	2	1	2	2	2	2	2	2	1	2	97	2	97	2	97	2	3	1	97	1	97	1	97	1	97	1	97	1	97	2	48	1	97	1	97	1	97	1	97	1	97	1	97	1
WK	43	147/96	51	5	2	1	2	1	2	2	2	1	1	1	2	97	1	46	1	46	2	3	1	97	1	97	1	97	2	40	2	50	2	45	2	62	1	97	1	97	2	45	3	97	3	97	1	97	1
WK	44	131/98	55	2	2	1	2	2	2	2	2	2	2	2	2	97	2	97	2	97	2	1	1	97	1	97	3	97	1	97	1	97	1	97	1	97	1	97	1	97	1	97	1	97	1	97	1	97	1
WK	45	130/80	48	5	1	2	1	1	1	2	1	1	1	2	2	97	1	38	2	97	2	2	1	97	1	97	1	97	1	97	1	97	1	97	1	97	1	97	1	97	1	97	1	97	1	97	1	97	1
WK	46	120/75	32	3	2	1	1	1	2	1	1	1	3	2	2	97	2	97	2	97	2	2	3	97	1	97	3	97	1	97	3	97	2	50	3	97	1	97	3	97	1	97	3	97	3	97	3	97	1
WK	47	139/91	35	1	2	2	2	2	2	2	2	2	2	2	2	97	2	97	2	97	3	5	1	97	1	97	1	97	1	97	3	97	2	40	1	97	1	97	1	97	2	60	3	97	3	97	1	97	2
WK	48	134/93	52	1	2	2	2	2	2	2	2	2	2	2	2	97	2	97	2	97	2	4	3	97	3	97	1	97	1	97	1	97	1	97	1	97	1	97	1	97	1	97	1	97	1	97	1	97	1
WK	49	161/118	41	2	1	2	2	2	2	2	1	1	2	2	2	97	1	30	2	97	2	2	1	97	1	97	1	97	1	97	1	97	2	40	1	97	1	97	1	97	1	97	1	97	1	97	1	97	1
WK	50	132/79	27	3	2	2	2	2	2	2	1	1	2	2	2	97	2	97	2	97	2	2	1	97	1	97	1	97	1	97	1	97	1	97	1	97	1	97	1	97	1	97	1	97	1	97	2	35	1
WK	51	154/90	45	3	2	1	2	2	1	1	1	1	1	2	2	97	2	97	2	97	3	5	1	97	2	63	3	97	3	97	1	97	1	97	1	97	2	63	1	97	1	97	3	97	3	97	1	97	1
WK	52	122/82	25	1	2	2	2	2	2	2	1	2	2	2	2	97	2	97	2	97	3	1	3	97	1	97	3	97	1	97	3	97	1	97	3	97	1	97	3	97	1	97	3	97	1	97	3	97	1
WK	53	120/68	42	2	2	1	1	2	2	1	1	2	2	1	2	97	2	97	1	31	3	2	1	97	1	97	1	97	1	97	1	97	1	97	1	97	1	97	1	97	1	97	1	97	1	97	1	97	1
WK	54	131/66	44	1	1	1	1	2	2	2	2	2	2	2	2	97	2	97	2	97	3	3	1	97	1	97	1	97	1	97	1	97	1	97	1	97	1	97	1	97	1	97	1	97	1	97	1	97	1
WK	55	120/80	29	1	2	2	2	2	2	2	2	2	2	2	2	97	2	97	2	97	99	3	1	97	1	97	1	97	1	97	1	97	1	97	1	97	1	97	2	61	1	97	1	97	1	97	1	97	1
WK	56	123/84	42	2	1	1	1	1	1	1	2	2	1	2	2	97	2	97	2	97	2	2	1	97	1	97	1	97	2	55	1	97	2	71	1	97	1	97	1	97	2	65	1	97	2	65	1	97	1
WK	57	118/71	31	2	2	99	2	2	2	2	1	1	2	2	2	97	2	97	2	97	2	1	99	9999	99	9999	99	9999	99	9999	1	97	99	9999	99	9999	99	9999	99	9999	99	9999	99	9999	99	9999	99	9999	99
WK	58	129/83	32	1	2	2	2	2	2	2	2	1	2	2	2	97	2	97	2	97	2	1	1	97	1	97	3	97	99	9999	1	97	1	97	1	97	1	97	1	97	1	97	1	97	1	97	1	97	1
WK	59	149/103	27	2	2	2	2	2	2	2	2	1	2	1	2	97	2	97	2	97	2	5	3	97	3	97	3	97	3	97	3	97	3	97	3	97	1	97	3	97	1	97	3	97	3	97	3	97	1
WK	60	119/67	26	1	2	2	2	2	2	1	2	1	2	1	2	97	2	97	2	97	2	1	1	97	1	97	1	97	1	97	3	97	1	97	1	97	1	97	3	97	1	97	2	50	1	97	2	40	1
WK	61	113/69	32	3	99	1	1	1	2	2	1	2	2	2	2	97	2	97	2	97	1	1	1	97	1	97	1	97	1	97	2	35	1	97	1	97	1	97	1	97	1	97	1	97	1	97	1	97	1
WK	62	118/77	46	2	2	1	1	2	2	2	2	1	2	2	2	97	2	97	2	97	2	1	1	97	1	97	1	97	1	97	1	97	2	46	1	97	1	97	1	97	1	97	3	97	3	97	1	97	1
WK	63	145/86	33	1	2	2	2	2	2	2	1	2	2	2	2	97	2	97	2	97	2	5	1	97	1	97	1	97	1	97	1	97	1	97	1	97	1	97	1	97	1	97	1	97	1	97	1	97	1
WK	64	138/85	51	2	2	2	1	2	2	2	1	2	2	2	2	97	2	97	2	97	2	5	1	97	2	60	2	48	1	97	1	97	1	97	1	97	2	79	1	97	1	97	1	97	1	97	1	97	1
WK	65	152/107	43	3	1	2	1	2	2	2	1	1	1	1	2	97	2	97	2	97	2	1	1	97	1	97	1	97	1	97	1	97	2	43	1	97	1	97	1	97	2	78	1	97	1	97	1	97	1
WK	66	155/85	29	3	1	1	1	2	2	1	1	1	2	2	2	97	2	97	2	97	2	2	1	97	1	97	1	97	1	97	2	52	1	97	1	97	1	97	2	52	1	97	3	97	3	97	3	97	3
WK	67	109/79	40	3	2	1	2	2	2	2	1	2	2	1	2	97	2	97	2	97	2	1	1	97	1	97	1	97	1	97	1	97	2	74	1	97	1	97	1	97	1	97	1	97	2	74	1	97	1
WK	68	122/77	49	4	2	2	1	1	2	2	1	1	2	1	2	97	2	97	2	97	2	1	1	97	99	9999	3	97	3	97	3	97	3	97	3	97	3	97	3	97	2	40	3	97	3	97	1	97	1
WK	69	148/100	41	2	2	2	2	2	2	2	1	2	2	1	2	97	2	97	2	97	2	1	1	97	1	97	3	97	1	97	3	97	2	65	3	97	1	97	3	97	2	65	3	97	3	97	3	97	1
WK	70	173/103	51	1	2	2	2	2	2	2	2	2	2	2	2	97	2	97	2	97	4	1	1	97	1	97	1	97	3	97	1	97	1	97	1	97	1	97	1	97	1	97	1	97	1	97	1	97	1
WK	71	127/56	49	5	1	1	1	2	2	2	1	1	2	1	2	97	1	47	2	97	2	5	2	70	3	97	99	9999	99	9999	2	70	2	50	1	97	1	97	1	97	1	97	1	97	1	97	1	97	1
WK	72	200/120	45	4	2	2	1	2	2	2	2	2	2	2	2	97	99	97	2	97	3	4	1	97	1	97	1	97	1	97	1	97	2	50	1	97	1	97	1	97	1	97	1	97	1	97	1	97	1
WK	73	178/100	53	2	2	1	2	2	2	2	2	2	2	2	2	97	1	45	2	97	2	5	3	97	3	97	3	97	3	97	3	97	3	97	2	76	3	97	1	97	2	76	1	97	3	97	1	97	1
WK	74	130/87	44	3	1	2	2	1	2	2	1	2	2	1	2	97	2	97	2	97	2	4	3	97	1	97	3	97	3	97	3	97	2	50	1	97	1	97	1	97	1	97	3	97	3	97	1	97	1
WK	75	123/94	26	2	2	1	1	2	2	2	1	1	2	2	2	97	2	97	2	97	2	1	1	97	1	97	1	97	1	97	1	97	1	97	1	97	1	97	1	97	1	97	1	97	1	97	1	97	1
WK	76	119/67	48	3	2	2	2	2	2	2	1	2	2	2	2	97	2	97	2	97	2	2	1	97	1	97	1	97	1	97	1	97	2	60	1	97	2	60	1	97	1	97	1	97	1	97	1	97	1
WK	77	133/67	49	2	1	1	1	2	1	2	1	1	2	2	2	97	2	97	2	97	2	2	1	97	1	97	3	97	2	70	1	97	1	97	1	97	1	97	1	97	1	97	1	97	1	97	1	97	1
WK	78	165/107	54	2	2	2	2	2	2	2	2	1	2	1	2	97	2	97	2	97	2	5	1	97	1	97	1	97	2	70	1	97	1	97	1	97	2	75	1	97	1	97	1	97	3	97	1	97	1
WK	79	146/98	37	2	2	2	1	2	2	2	1	2	2	2	2	97	1	37	2	97	2	2	2	54	2	48	99	9999	1	97	99	9999	1	97	2	54	1	97	99	9999	1	97	99	9999	3	97	99	9999	1
WK	80	135/71	25	1	2	2	2	2	2	2	2	2	2	1	2	97	2	97	2	97	5	5	1	97	1	97	1	97	1	97	1	97	99	9999	1	97	1	97	1	97	1	97	3	97	3	97	1	97	3
WK	81	145/96	47	4	1	1	2	2	2	2	1	2	1	2	2	97	1	46	2	97	2	2	1	97	1	97	3	97	3	97	3	97	1	97	1	97	1	97	1	97	1	97	3	97	1	97	1	97	1
WK	82	178/121	49	4	1	2	2	2	2	2	1	1	2	2	2	97	1	15	2	97	2	5	3	97	3	97	3	97	3	97	3	97	3	97	3	97	3	97	3	97	1	97	3	97	1	97	3	97	1
WK	83	151/101	36	4	2	1	2	2	2	2	1	2	2	2	2	97	99	97	2	97	2	5	1	97	1	97	1	97	3	97	3	97	3	97	3	97	1	97	3	97	1	97	3	97	1	97	3	97	1
WK	84	126/77	33	3	1	1	1	1	1	1	1	1	2	2	2	97	1	32	2	97	2	5	1	97	1	97	1	97	3	97	1	97	1	97	1	97	1	97	1	97	1	97	1	97	1	97	1	97	1
WK	85	138/80	51	4	1	2	1	2	2	2	1	1	2	2	2	97	2	97	2	97	2	5	3	97	3	97	3	97	3	97	1	97	1	97	1	97	2	84	1	97	1	97	3	97	3	97	1	97	1
WK	86	131/72	37	1	2	2	1	1	2	2	1	2	2	2	2	97	2	97	2	97	2	5	1	97	1	97	1	97	2	55	1	97	1	97	1	97	1	97	2	60	1	97	3	97	3	97	2	60	1
WK	87	125/73	42	2	2	1	2	2	1	2	2	2	1	2	2	97	2	97	2	97	3	5	3	97	3	97	3	97	1	97	3	97	1	97	3	97	1	97	3	97	1	97	3	97	1	97	3	97	1
WK	88	115/82	44	1	2	2	2	2	2	2	1	1	2	2	2	97	2	97	2	97	2	4	1	97	1	97	3	97	1	97	3	97	2	65	3	97	1	97	3	97	2	65	3	97	3	97	3	97	1
WK	89	113/69	39	2	2	2	2	2	2	2	2	1	2	2	2	97	2	97	2	97	4	5	3	97	1	97	3	97	3	97	3	97	3	97	3	97	3	97	3	97	3	97	3	97	3	97	3	97	3
WK	90	144/86	32	2	3	2	1	1	1	2	1	2	2	2	2	97	2	97	2	97	2	2	1	97	1	97	1	97	1	97	3	97	3	97	1	97	1	97	3	97	3	97	3	97	3	97	1	97	1
WK	91	140/79	38	1	2	2	1	2	2	2	2	2	2	2	2	97	2	97	2	97	2	2	1	97	1	97	1	97	1	97	3	97	1	97	1	97	1	97	3	97	1	97	1	97	1	97	1	97	1
WK	92	168/110	32	1	2	2	1	2	2	2	1	1	2	2	2	97	2	97	2	97	3	1	1	97	1	97	1	97	1	97	1	97	1	97	2	55	1	97	99	9999	1	97	3	97	3	97	1	97	1
WK	93	149/81	53	3	2	1	1	1	1	2	1	2	2	1	2	97	2	97	2	97	3	3	1	97	1	97	1	97	3	97	1	97	3	97	1	97	3	97	2	75	1	97	3	97	3	97	1	97	1
WK	94	125/69	40	3	1	2	1	2	2	2	1	1	2	2	2	97	1	36	2	97	2	1	1	97	1	97	1	97	1	97	1	97	1	97	1	97	1	97	1	97	1	97	1	97	1	97	1	97	1
WK	95	161/99	45	3	2	1	1	2	2	2	1	2	2	2	2	97	2	97	2	97	2	3	1	97	1	97	1	97	1	97	1	97	1	97	1	97	1	97	1	97	1	97	1	97	1	97	1	97	1
WK	96	145/88	39	2	2	1	1	2	2	2	1	1	2	1	2	97	2	97	2	97	2	5	1	97	1	97	1	97	1	97	1	97	1	97	1	97	1	97	1	97	1	97	1	97	1	97	1	97	1
WK	97	90/65	31	2	2	2	1	1	2	2	1	1	2	1	2	97	2	97	2	97	2	5	1	97	1	97	1	97	1	97	1	97	1	97	1	97	1	97	1	97	1	97	1	97	1	97	1	97	1
WK	98	146/81	31	2	2	1	1	2	2	2	2	2	2	2	2	97	2	97	2	97	2	1	2	32	1	97	1	97	1	97	1	97	1	97	1	97	1	97	1	97	1	97	1	97	1	97	1	97	2
WK	99	125/78	51	3	3	1	1	1	1	2	1	2	2	1	2	97	2	97	2	97	2	2	1	97	1	97	3	97	1	97	1	97	1	97	1	97	1	97	1	97	1	97	1	97	1	97	1	97	1
WK	100	132/88	36	4	2	2	2	2	2	2	1	2	2	2	2	97	2	97	2	97	5	5	1	97	1	97	1	97	1	97	1	97	1	97	1	97	1	97	1	97	2	55	1	97	3	97	1	97	1
WK	101	128/86	37	2	2	2	1	2	2	2	2	2	2	2	2	97	2	97	2	97	3	5	1	97	1	97	1	97	1	97	1	97	1	97	1	97	1	97	1	97	2	55	1	97	1	97	1	97	1
WK	102	166/105	44	3	1	1	1	1	2	2	1	2	2	2	2	97	1	35	2	97	2	2	1	97	3	97	1	97	3	97	1	97	3	97	1	97	1	97	1	97	3	97	1	97	3	97	1	97	3
WK	103	123/73	40	3	2	2	2	2	2	2	1	2	2	2	2	97	2	97	2	97	2	1	1	97	1	97	1	97	1	97	1	97	1	97	1	97	1	97	1	97	1	97	1	97	1	97	1	97	1
WK	104	130/70	53	3	2	2	2	2	2	2	1	2	2	2	2	97	2	97	2	97	3	1	1	97	1	97	1	97	1	97	1	97	1	97	1	97	1	97	1	97	1	97	1	97	1	97	1	97	1
WK	105	125/69	41	3	1	1	1	1	2	2	1	1	1	2	2	97	2	97	2	97	2	2	1	97	2	50	1	97	2	50	1	97	1	97	1	97	1	97	1	97	1	97	1	97	2	50	1	97	2
WK	106	99/52	36	2	1	1	1	2	1	2	1	2	1	2	2	97	2	97	2	97	2	2	1	97	2	57	1	97	2	57	2	60	2	57	1	97	2	62	1	97	2	58	1	97	2	57	1	97	2
WK	107	149/92	45	99	1	2	2	1	2	2	1	2	2	2	2	97	2	97	2	97	5	5	2	66	1	97	99	9999	1	97	3	97	3	97	1	97	1	97	1	97	1	97	3	97	3	97	1	97	1
WK	108	127/69	25	1	2	2	2	2	2	2	2	2	2	2	2	97	2	97	2	97	2	2	1	97	1	97	1	97	1	97	1	97	2	50	1	97	1	97	1	97	1	97	1	97	1	97	1	97	1
WK	109	123/80	39	1	2	2	2	2	1	2	2	2	2	2	2	97	2	97	2	97	3	1	1	97	1	97	1	97	1	97	1	97	1	97	1	97	1	97	1	97	1	97	1	97	1	97	1	97	1
WK	110	139/73	32	1	2	2	2	2	2	2	1	1	1	99	2	97	2	97	2	97	2	1	2	65	1	97	3	97	1	97	2	65	1	97	1	97	1	97	2	70	1	97	2	65	1	97	1	97	1
WK	111	138/75	49	3	1	1	2	2	2	2	1	2	1	2	2	97	2	97	2	97	2	5	2	80	1	97	1	97	1	97	1	97	1	97	1	97	1	97	1	97	1	97	1	97	1	97	2	69	1
WK	112	138/72	27	3	1	2	2	2	2	2	2	1	2	2	2	97	2	97	99	97	5	5	1	97	1	97	1	97	1	97	1	97	1	97	1	97	1	97	1	97	1	97	1	97	1	97	1	97	1
WK	113	171/77	54	3	1	1	1	2	2	1	1	2	1	1	2	97	1	50	2	97	2	2	2	77	1	97	1	97	2	72	99	9999	1	97	1	97	1	97	99	9999	2	50	1	97	1	97	1	97	1
WK	114	131/88	26	2	2	2	2	2	2	2	2	1	2	1	2	97	2	97	2	97	2	5	1	97	1	97	1	97	1	97	2	52	1	97	1	97	1	97	1	97	1	97	1	97	1	97	1	97	1
WK	115	154/98	35	3	1	1	2	2	2	2	1	1	1	1	2	97	2	97	2	97	2	1	1	97	1	97	1	97	1	97	99	9999	2	52	1	97	1	97	1	97	1	97	1	97	1	97	1	97	1
WK	116	146/84	46	3	1	2	1	2	2	1	1	2	2	2	2	97	2	97	2	97	2	2	1	97	1	97	1	97	1	97	1	97	1	97	1	97	1	97	1	97	2	65	1	97	1	97	1	97	1
WK	117	127/65	32	2	2	2	1	1	2	2	2	1	2	2	2	97	2	97	2	97	2	5	1	97	1	97	1	97	1	97	3	97	2	46	1	97	1	97	1	97	1	97	3	97	1	97	1	97	3
WK	118	123/75	44	3	1	2	3	1	1	2	1	2	2	2	2	97	2	97	2	97	2	2	2	67	2	70	3	97	3	97	3	97	2	50	2	67	1	97	1	97	1	97	3	97	3	97	1	97	1
WK	119	117/51	31	3	1	2	1	2	2	2	1	1	1	2	2	97	2	97	2	97	2	1	1	97	1	97	1	97	1	97	1	97	1	97	1	97	1	97	1	97	1	97	1	97	1	97	1	97	1
WK	120	120/80	41	2	2	2	1	2	2	2	1	2	1	2	2	97	2	97	2	97	3	3	1	97	1	97	1	97	1	97	1	97	1	97	1	97	1	97	1	97	1	97	1	97	1	97	1	97	1
WK	121	130/96	26	1	2	2	2	2	2	2	1	2	2	1	2	97	2	97	2	97	2	1	1	97	1	97	1	97	1	97	2	45	1	97	1	97	1	97	1	97	2	50	1	97	1	97	1	97	1
WK	122	120/86	37	1	2	2	2	2	2	2	2	1	2	2	2	97	1	9999	2	97	99	99	99	9999	99	9999	99	9999	99	9999	99	9999	99	9999	99	9999	99	9999	99	9999	99	9999	99	9999	99	9999	99	9999	99
WK	123	131/84	51	1	2	1	1	2	2	2	2	1	2	2	2	97	1	38	2	97	2	2	1	97	1	97	1	97	1	97	1	97	1	97	1	97	1	97	1	97	1	97	1	97	1	97	1	97	1
WK	124	120/80	52	3	2	1	1	2	2	2	2	1	1	2	2	97	2	97	2	97	2	5	1	97	1	97	1	97	1	97	1	97	2	40	1	97	1	97	1	97	1	97	1	97	1	97	1	97	1
WK	125	125/80	36	1	2	2	2	2	2	2	2	2	2	2	2	97	2	97	2	97	2	1	99	9999	1	97	99	9999	99	9999	99	9999	1	97	1	97	1	97	1	97	1	97	1	97	1	97	1	97	1
WK	126	140/80	37	2	2	2	1	2	2	2	2	2	2	2	2	97	2	97	2	97	2	1	2	60	1	97	1	97	1	97	1	97	1	97	1	97	1	97	1	97	1	97	1	97	1	97	3	97	1
WK	127	130/80	51	1	1	1	1	2	2	2	1	1	2	2	2	97	2	97	2	97	2	1	1	97	1	97	1	97	2	65	1	97	1	97	2	70	1	97	1	97	1	97	1	97	1	97	1	97	1
WK	128	130/100	42	3	2	1	1	2	2	2	1	1	1	2	2	97	2	97	2	97	2	1	1	97	1	97	1	97	1	97	1	97	2	55	1	97	1	97	1	97	1	97	1	97	1	97	1	97	1
WK	129	120/80	39	2	2	2	2	2	2	2	2	2	2	2	2	97	2	97	2	97	5	5	1	97	1	97	1	97	1	97	1	97	1	97	1	97	1	97	1	97	1	97	1	97	1	97	1	97	1
WK	130	118/90	28	2	99	99	99	99	99	99	1	99	99	99	2	97	2	97	2	97	2	1	1	97	1	97	1	97	1	97	1	97	1	97	1	97	1	97	1	97	1	97	1	97	1	97	1	97	1
WK	131	125/85	30	99	99	99	99	99	99	99	99	99	99	99	2	97	2	97	2	97	2	1	1	97	1	97	1	97	1	97	2	57	1	97	1	97	1	97	1	97	1	97	1	97	1	97	1	97	1
WK	132	120/80	50	4	1	1	2	1	2	2	2	1	2	2	2	97	1	40	2	97	2	2	1	97	1	97	1	97	2	60	1	97	2	60	1	97	1	97	1	97	1	97	1	97	1	97	1	97	1
WK	133	162/103	42	3	1	1	1	2	2	2	1	1	1	2	2	97	2	97	2	97	2	1	1	97	1	97	1	97	1	97	1	97	1	97	1	97	1	97	1	97	1	97	1	97	1	97	1	97	1
WK	134	134/67	25	3	2	2	2	2	2	2	1	2	2	2	2	97	2	97	2	97	2	1	2	51	1	97	1	97	1	97	1	97	1	97	1	97	1	97	1	97	1	97	1	97	1	97	1	97	1
WK	135	118/63	30	2	2	2	1	2	2	2	1	2	2	2	2	97	2	97	2	97	2	1	3	97	1	97	1	97	1	97	1	97	1	97	1	97	1	97	1	97	1	97	1	97	1	97	1	97	1
WK	136	116/68	36	1	2	2	2	2	2	1	1	2	2	2	2	97	2	97	2	97	2	2	2	60	1	97	2	55	1	97	1	97	1	97	1	97	1	97	1	97	2	53	3	97	1	97	1	97	2
WK	137	154/97	46	1	2	2	2	2	2	2	1	1	2	1	2	97	2	97	2	97	4	1	1	97	1	97	1	97	1	97	1	97	1	97	1	97	2	72	1	97	1	97	1	97	1	97	1	97	1
WK	138	127/74	33	4	1	2	2	1	2	1	1	1	2	2	2	97	2	97	2	97	2	5	1	97	1	97	1	97	1	97	3	97	3	97	1	97	1	97	3	97	1	97	1	97	2	56	1	97	2
WK	139	207/105	54	5	1	1	1	1	1	3	1	1	1	2	1	32	1	34	1	39	2	2	3	97	1	97	3	97	1	97	3	97	1	97	3	97	1	97	3	97	1	97	3	97	1	97	3	97	1
WK	140	159/90	46	3	1	1	1	2	2	2	1	1	1	2	2	97	1	44	1	42	2	3	1	97	1	97	1	97	2	50	2	60	2	50	1	97	1	97	2	50	2	50	3	97	3	97	1	97	1
WK	141	113/80	39	3	1	1	1	2	1	1	1	1	1	2	2	97	1	33	2	97	2	3	1	97	1	97	1	97	1	97	1	97	2	46	1	97	1	97	1	97	2	41	1	97	2	41	3	97	3
WK	142	105/59	44	3	1	1	1	2	2	2	1	1	1	1	2	97	2	97	2	97	2	2	1	97	1	97	1	97	1	97	3	97	3	97	1	97	1	97	1	97	2	55	3	97	3	97	1	97	3
WK	143	140/98	39	3	1	1	1	2	2	2	1	1	1	2	2	97	2	97	2	97	2	3	1	97	1	97	1	97	1	97	1	97	1	97	1	97	1	97	1	97	2	58	1	97	3	97	1	97	1
WK	144	136/83	46	3	2	1	1	2	2	2	1	1	1	2	2	97	2	97	2	97	3	3	2	71	1	97	1	97	1	97	3	97	1	97	1	97	1	97	2	56	1	97	1	97	1	97	1	97	1
WK	145	131/86	41	2	1	1	1	1	2	2	1	2	2	2	2	97	2	97	2	97	3	5	3	97	3	97	3	97	3	97	3	97	3	97	3	97	3	97	3	97	3	97	3	97	3	97	3	97	2
WK	146	114/71	37	2	2	2	2	2	2	2	1	1	2	2	2	97	2	97	2	97	2	2	1	97	1	97	1	97	1	97	1	97	2	60	1	97	1	97	1	97	1	97	1	97	2	62	1	97	1
WK	147	172/98	40	2	2	2	2	2	2	2	1	2	2	1	2	97	1	40	2	97	2	2	1	97	1	97	1	97	1	97	3	97	3	97	1	97	1	97	3	97	3	97	1	97	3	97	1	97	1
WK	148	120/73	48	2	2	2	2	2	2	2	2	1	2	2	2	97	2	97	2	97	4	1	1	97	1	97	1	97	1	97	1	97	1	97	1	97	1	97	1	97	1	97	2	72	1	97	1	97	1
WK	149	122/77	35	1	2	2	2	2	2	2	2	1	2	2	2	97	2	97	2	97	5	1	1	97	1	97	1	97	1	97	1	97	1	97	1	97	1	97	1	97	1	97	1	97	1	97	1	97	1
WK	150	150/71	43	3	2	1	1	2	2	2	1	1	2	2	2	97	2	97	2	97	2	2	1	97	1	97	1	97	2	59	1	97	2	39	1	97	2	66	1	97	1	97	1	97	2	50	1	97	1
WK	151	138/90	39	1	2	2	2	2	2	2	2	2	2	1	2	97	2	97	2	97	2	2	2	60	1	97	1	97	1	97	1	97	1	97	1	97	1	97	1	97	1	97	1	97	1	97	1	97	1
WK	152	146/83	42	4	1	1	1	2	2	2	1	1	1	1	2	97	1	32	2	97	2	2	1	97	1	97	1	97	3	97	1	97	3	97	1	97	1	97	1	97	1	97	1	97	1	97	1	97	1
WK	153	155/94	43	2	2	1	2	2	2	2	2	1	2	2	2	97	2	97	2	97	4	1	2	67	1	97	3	97	1	97	1	97	1	97	1	97	1	97	1	97	1	97	3	97	3	97	1	97	1
WK	154	132/73	46	2	2	1	1	2	1	1	1	1	2	2	2	97	2	97	2	97	2	2	1	97	2	57	2	50	2	57	3	97	1	97	1	97	1	97	2	56	1	97	1	97	1	97	1	97	1
WK	155	107/66	32	1	2	2	2	2	2	2	2	2	2	2	2	97	2	97	2	97	2	3	1	97	1	97	1	97	1	97	1	97	1	97	1	97	1	97	1	97	1	97	1	97	3	97	1	97	1
WK	156	135/97	40	3	2	1	1	2	1	2	2	2	2	2	2	97	2	97	2	97	2	2	2	57	2	50	2	57	2	50	1	97	1	97	1	97	1	97	1	97	2	40	1	97	1	97	1	97	2
WK	157	163/99	35	3	2	1	1	2	2	2	1	2	2	1	2	97	1	31	2	97	2	2	1	97	1	97	1	97	1	97	1	97	2	53	1	97	1	97	1	97	2	53	1	97	2	53	1	97	2
WK	158	123/73	34	1	2	2	1	2	2	2	1	2	2	2	2	97	2	97	2	97	2	1	1	97	1	97	1	97	1	97	2	59	2	50	1	97	1	97	2	59	2	50	3	97	3	97	1	97	2
WK	159	127/74	30	3	2	1	1	2	2	2	1	2	2	2	2	97	2	97	2	97	3	1	1	97	1	97	1	97	1	97	1	97	1	97	1	97	1	97	1	97	1	97	3	97	3	97	1	97	1
WK	160	163/80	35	4	2	2	2	2	2	2	1	2	2	2	2	97	1	9999	2	97	4	4	1	97	3	97	3	97	3	97	3	97	3	97	3	97	1	97	3	97	1	97	3	97	3	97	3	97	1
WK	161	125/93	41	3	1	1	1	1	1	2	2	2	3	2	2	97	2	97	2	97	3	4	1	97	1	97	3	97	3	97	3	97	2	58	1	97	1	97	1	97	3	97	3	97	3	97	3	97	2
WK	162	138/88	54	1	2	2	1	2	2	2	1	2	2	2	2	97	2	97	2	97	2	2	1	97	1	97	1	97	1	97	1	97	1	97	2	83	2	65	1	97	1	97	1	97	1	97	1	97	1
WK	163	107/62	25	2	2	1	1	2	2	2	1	2	2	1	2	97	2	97	2	97	2	1	1	97	1	97	1	97	1	97	2	40	1	97	1	97	2	46	2	40	1	97	1	97	1	97	1	97	1
WK	164	112/66	33	1	2	2	1	1	2	2	2	2	2	2	2	97	2	97	2	97	2	2	1	97	1	97	1	97	1	97	1	97	1	97	1	97	1	97	1	97	2	50	1	97	1	97	1	97	1
WK	165	114/71	34	2	2	2	1	1	1	2	2	2	2	2	2	97	2	97	2	97	2	1	1	97	1	97	1	97	1	97	1	97	1	97	1	97	1	97	1	97	1	97	3	97	3	97	1	97	1
WK	166	135/77	38	3	2	1	1	2	2	2	1	2	1	2	2	97	2	97	2	97	2	1	1	97	1	97	1	97	1	97	1	97	2	53	1	97	1	97	1	97	2	53	1	97	2	53	1	97	2
WK	167	136/93	28	1	2	2	2	2	2	2	2	2	2	1	2	97	2	97	2	97	3	1	1	97	1	97	1	97	1	97	1	97	1	97	1	97	1	97	1	97	1	97	1	97	1	97	1	97	1
WK	168	159/103	43	3	2	2	1	2	2	2	1	1	2	2	2	97	2	97	2	97	3	5	1	97	1	97	1	97	1	97	1	97	1	97	1	97	1	97	1	97	1	97	1	97	1	97	1	97	1
WK	169	168/93	46	2	2	2	2	2	2	2	1	1	2	2	2	97	2	97	2	97	2	2	1	97	2	68	1	97	2	68	1	97	2	68	1	97	1	97	1	97	2	68	3	97	3	97	1	97	2
WK	170	131/88	53	99	2	1	2	2	2	2	2	2	2	2	2	97	2	97	2	97	2	5	3	97	1	97	3	97	1	97	3	97	1	97	3	97	1	97	3	97	1	97	3	97	1	97	3	97	1
WK	171	101/74	29	1	2	2	2	2	2	2	2	2	2	2	2	97	99	97	2	97	2	2	99	9999	99	9999	99	9999	99	9999	99	9999	1	97	99	9999	99	9999	99	9999	99	9999	99	9999	99	9999	99	9999	99
WK	172	150/90	43	1	2	2	2	2	2	2	2	2	2	2	2	97	2	97	2	97	2	2	1	97	1	97	1	97	1	97	1	97	1	97	1	97	1	97	1	97	1	97	1	97	1	97	1	97	1
WK	173	140/85	22	1	2	2	2	2	2	2	2	2	2	2	2	97	2	97	2	97	2	2	1	97	1	97	1	97	1	97	1	97	1	97	1	97	1	97	1	97	1	97	1	97	1	97	1	97	1
WK	174	130/80	53	1	2	2	2	2	2	2	2	2	2	2	2	97	2	97	2	97	2	2	99	9999	3	97	99	9999	3	97	99	9999	3	97	99	9999	1	97	99	9999	1	97	99	9999	1	97	99	9999	1
WK	175	120/80	54	1	2	2	2	2	2	2	2	2	2	2	2	97	2	97	2	97	2	2	1	97	1	97	1	97	1	97	1	97	1	97	1	97	1	97	1	97	1	97	1	97	1	97	1	97	1
WK	176	85/62	38	1	2	2	2	2	2	2	2	2	2	2	2	97	2	97	2	97	2	4	1	97	1	97	1	97	1	97	1	97	1	97	1	97	1	97	1	97	1	97	1	97	1	97	1	97	1
WK	177	146/81	47	1	2	2	2	2	2	2	2	2	2	2	2	97	2	97	2	97	2	2	1	97	1	97	1	97	1	97	1	97	1	97	1	97	1	97	1	97	2	60	1	97	1	97	1	97	1
WK	178	144/91	41	2	2	2	2	2	2	2	2	2	2	2	2	97	2	97	2	97	2	5	1	97	1	97	1	97	1	97	1	97	1	97	1	97	1	97	1	97	1	97	1	97	1	97	1	97	1
WK	179	130/80	54	1	2	2	2	2	2	2	2	2	2	2	2	97	99	97	2	97	2	5	1	97	1	97	1	97	1	97	1	97	1	97	1	97	1	97	1	97	1	97	1	97	1	97	1	97	1
WK	180	128/77	50	2	2	2	2	2	2	2	2	1	2	2	2	97	2	97	2	97	2	2	99	9999	1	97	99	9999	1	97	2	50	1	97	99	9999	1	97	99	9999	1	97	99	9999	1	97	99	9999	1
WK	181	170/120	41	2	2	2	2	2	2	2	2	2	2	2	2	97	2	97	2	97	2	5	3	97	1	97	1	97	1	97	1	97	1	97	1	97	1	97	1	97	1	97	1	97	1	97	1	97	99
WK	182	160/110	52	1	2	2	2	2	2	1	2	2	2	2	2	97	2	97	2	97	2	99	99	9999	99	9999	99	9999	99	9999	99	9999	2	50	99	9999	2	50	99	9999	99	9999	99	9999	99	9999	99	9999	99
WK	183	120/80	41	1	2	2	2	2	2	2	2	2	2	2	2	97	2	97	2	97	2	3	1	97	1	97	1	97	1	97	1	97	1	97	1	97	1	97	1	97	1	97	1	97	1	97	1	97	1
WK	184	131/101	34	1	2	2	2	2	2	2	2	2	2	2	2	97	2	97	2	97	2	2	99	9999	99	9999	99	9999	99	9999	99	9999	99	9999	99	9999	99	9999	99	9999	99	9999	99	9999	99	9999	99	9999	99
WK	185	129/80	50	1	2	2	2	2	2	2	2	2	2	2	2	97	2	97	2	97	5	5	1	97	1	97	1	97	1	97	1	97	1	97	1	97	1	97	1	97	1	97	1	97	1	97	1	97	1
WK	186	141/108	32	1	2	2	2	2	2	2	2	2	2	2	2	97	2	97	2	97	3	3	1	97	1	97	1	97	1	97	2	40	1	97	1	97	1	97	2	40	1	97	1	97	1	97	2	30	1
WK	187	128/80	32	1	2	2	2	2	2	2	2	2	2	2	2	97	2	97	2	97	2	3	2	47	1	97	99	9999	1	97	99	9999	2	55	99	9999	1	97	99	9999	1	97	99	9999	1	97	99	9999	1
WK	188	132/80	33	1	2	2	2	2	2	2	2	2	2	2	2	97	99	97	2	97	2	5	1	97	1	97	1	97	1	97	1	97	1	97	1	97	1	97	1	97	1	97	1	97	1	97	1	97	1
WK	189	130/90	26	2	99	99	99	99	99	99	1	99	99	99	2	97	2	97	2	97	5	1	99	9999	1	97	99	9999	1	97	99	9999	1	97	2	52	1	97	99	9999	1	97	99	9999	1	97	99	9999	1
WK	190	135/82	30	2	2	2	2	2	2	2	2	2	2	2	2	97	2	97	2	97	2	5	1	97	1	97	1	97	1	97	1	97	1	97	2	50	1	97	1	97	1	97	1	97	1	97	1	97	1
WK	191	140/90	32	2	2	2	2	2	2	2	2	2	2	2	2	97	2	97	2	97	5	5	1	97	1	97	1	97	1	97	1	97	1	97	1	97	1	97	1	97	1	97	1	97	1	97	1	97	1
WK	192	108/82	27	1	2	2	2	2	2	2	2	2	2	2	2	97	2	97	2	97	2	2	1	97	1	97	1	97	1	97	1	97	1	97	1	97	1	97	1	97	1	97	1	97	1	97	1	97	1
WK	193	160/100	49	1	2	2	2	2	2	2	2	2	2	2	2	97	2	97	2	97	2	5	1	97	99	9999	1	97	99	9999	1	97	2	50	1	97	99	9999	1	97	99	9999	1	97	99	9999	1	97	99
WK	194	164/78	52	2	2	2	2	2	2	2	2	2	2	2	2	97	1	50	2	97	2	5	1	97	1	97	1	97	1	97	1	97	1	97	1	97	1	97	1	97	2	70	1	97	1	97	1	97	1
WK	195	145/96	52	3	2	1	1	2	2	2	2	2	2	2	2	97	2	97	2	97	2	5	1	97	1	97	2	70	1	97	1	97	1	97	1	97	1	97	1	97	1	97	1	97	1	97	1	97	2
WK	196	164/97	34	4	2	2	2	2	2	2	2	1	2	2	2	97	2	97	2	97	2	2	1	97	1	97	2	60	1	97	1	97	2	50	1	97	2	60	1	97	2	60	1	97	2	50	1	97	1
WK	197	114/77	38	1	2	2	2	2	2	2	2	2	2	2	2	97	2	97	2	97	2	5	1	97	1	97	1	97	1	97	1	97	1	97	1	97	1	97	1	97	1	97	1	97	1	97	1	97	1
WK	198	110/80	30	4	1	1	2	2	2	99	1	2	2	2	2	97	2	97	2	97	2	5	1	97	1	97	1	97	1	97	1	97	1	97	1	97	1	97	1	97	1	97	1	97	1	97	1	97	1
WK	199	118/60	53	5	2	2	2	2	2	2	2	2	2	2	1	49	2	97	2	97	2	2	1	97	1	97	1	97	1	97	1	97	1	97	1	97	1	97	1	97	1	97	1	97	1	97	1	97	1
WK	200	138/77	53	4	99	99	1	99	99	99	1	99	99	99	2	97	1	50	1	50	2	2	1	97	1	97	1	97	1	97	2	50	1	97	1	97	1	97	1	97	1	97	1	97	1	97	1	97	1
WK	201	151/117	37	3	1	2	2	2	2	2	2	2	2	2	2	97	2	97	2	97	4	5	1	97	1	97	1	97	1	97	1	97	1	97	1	97	1	97	1	97	1	97	1	97	1	97	1	97	1
WK	202	122/76	31	2	2	1	1	2	2	2	1	1	2	1	2	97	2	97	2	97	2	1	1	97	1	97	1	97	1	97	1	97	1	97	1	97	1	97	1	97	1	97	1	97	1	97	1	97	1
W	1	127/94	37	2	2	2	2	2	2	2	2	2	2	2	2	97	2	97	2	97	2	5	1	97	1	97	1	97	1	97	1	97	1	97	1	97	1	97	1	97	1	97	1	97	1	97	1	97	1
W	2	122/86	50	4	1	2	1	2	2	1	1	1	1	2	2	97	1	9999	2	97	5	4	2	42	1	97	1	97	1	97	1	97	1	97	1	97	1	97	1	97	1	97	1	97	1	97	1	97	1
W	3	106/71	42	2	2	2	1	2	2	2	1	2	1	2	2	97	2	97	2	97	2	4	1	97	1	97	1	97	1	97	1	97	1	97	1	97	1	97	1	97	1	97	1	97	1	97	1	97	1
W	4	125/87	32	3	2	2	2	2	2	1	1	2	2	2	2	97	1	30	2	97	5	4	1	97	1	97	1	97	1	97	2	9999	1	97	1	97	1	97	1	97	1	97	1	97	1	97	1	97	1
W	5	120/79	45	2	2	2	2	2	2	2	1	2	2	2	2	97	2	97	2	97	2	1	1	97	1	97	1	97	1	97	1	97	1	97	1	97	1	97	1	97	1	97	1	97	1	97	1	97	1
W	6	126/50	27	2	2	1	2	2	2	2	1	1	1	2	2	97	2	97	2	97	5	3	1	97	1	97	1	97	1	97	1	97	1	97	1	97	1	97	1	97	1	97	1	97	1	97	1	97	1
W	7	138/88	50	2	2	1	2	2	2	2	1	1	2	2	2	97	2	97	2	97	1	1	1	97	1	97	1	97	1	97	1	97	1	97	1	97	1	97	1	97	1	97	1	97	1	97	1	97	1
W	8	197/106	51	2	2	2	1	2	2	2	1	2	2	1	2	97	2	97	2	97	2	3	1	97	1	97	1	97	1	97	1	97	1	97	1	97	1	97	1	97	1	97	1	97	1	97	1	97	1
W	9	162/99	27	1	2	2	2	2	2	2	1	1	2	2	2	97	2	97	2	97	3	5	3	97	1	97	3	97	1	97	3	97	1	97	1	97	1	97	1	97	1	97	1	97	1	97	1	97	1
W	10	138/84	43	5	1	2	2	1	2	2	2	2	2	1	2	97	2	97	1	24	2	4	2	55	1	97	1	97	1	97	1	97	1	97	1	97	1	97	1	97	1	97	1	97	1	97	1	97	1
W	11	145/80	38	1	2	2	2	2	2	2	2	1	2	2	2	97	2	97	2	97	2	5	1	97	1	97	1	97	1	97	2	66	1	97	1	97	1	97	1	97	1	97	1	97	1	97	1	97	1
W	12	130/90	38	1	2	2	2	2	2	2	1	2	2	2	2	97	2	97	2	97	2	2	1	97	1	97	1	97	1	97	1	97	1	97	1	97	1	97	1	97	1	97	1	97	1	97	1	97	1
W	13	97/61	42	2	2	2	2	2	2	2	1	2	2	2	2	97	2	97	2	97	2	1	3	97	3	97	3	97	3	97	3	97	3	97	3	97	3	97	3	97	3	97	3	97	3	97	3	97	3
W	14	144/91	33	5	1	2	1	2	2	2	1	1	1	2	2	97	2	97	2	97	2	5	1	97	1	97	1	97	1	97	1	97	1	97	1	97	1	97	1	97	1	97	1	97	1	97	1	97	1
W	15	118/78	37	2	2	2	2	2	2	2	2	2	2	2	2	97	2	97	2	97	5	5	1	97	1	97	1	97	1	97	1	97	1	97	1	97	1	97	1	97	1	97	1	97	1	97	1	97	1
W	16	132/81	31	1	2	1	2	2	2	2	2	2	2	2	2	97	2	97	2	97	2	5	1	97	1	97	1	97	1	97	2	55	1	97	1	97	1	97	2	55	1	97	1	97	1	97	2	55	1
W	17	103/47	30	2	2	2	2	2	2	2	2	2	2	2	2	97	2	97	2	97	1	1	1	97	1	97	1	97	1	97	1	97	1	97	1	97	1	97	1	97	1	97	1	97	1	97	1	97	1
W	18	138/79	47	1	1	1	1	2	2	2	1	1	1	1	2	97	2	97	2	97	2	2	1	97	1	97	1	97	1	97	1	97	1	97	1	97	1	97	1	97	1	97	1	97	1	97	1	97	1
W	19	115/71	27	1	2	2	3	2	2	2	3	2	2	2	2	97	2	97	2	97	5	5	3	97	1	97	3	97	1	97	3	97	1	97	3	97	1	97	3	97	2	9999	3	97	2	9999	3	97	2
W	20	115/80	47	5	2	2	2	2	2	2	2	2	2	2	2	97	2	97	2	97	5	5	1	97	1	97	1	97	1	97	1	97	1	97	1	97	1	97	1	97	2	74	1	97	1	97	1	97	1
W	21	142/100	53	3	2	2	1	2	2	1	2	1	2	2	2	97	2	97	2	97	2	2	2	9999	1	97	2	9999	1	97	2	9999	1	97	1	97	1	97	2	9999	1	97	2	9999	2	75	1	97	1
W	22	156/100	39	1	2	2	2	2	2	2	2	2	2	2	2	97	2	97	2	97	2	1	3	97	3	97	3	97	3	97	3	97	3	97	3	97	3	97	3	97	3	97	3	97	3	97	3	97	3
W	23	149/74	28	2	2	2	1	1	1	2	1	2	2	2	2	97	1	20	2	97	2	2	1	97	1	97	1	97	1	97	2	62	1	97	1	97	1	97	1	97	1	97	1	97	1	97	1	97	1
W	24	96/44	31	2	1	2	1	2	2	2	1	2	2	2	2	97	2	97	2	97	3	3	1	97	1	97	1	97	1	97	1	97	1	97	1	97	1	97	1	97	1	97	1	97	1	97	1	97	1
W	25	158/91	28	1	2	2	2	2	2	2	1	2	2	2	2	97	2	97	2	97	4	5	1	97	1	97	1	97	1	97	1	97	1	97	1	97	1	97	1	97	1	97	1	97	1	97	1	97	1
W	26	139/86	44	3	1	1	1	2	2	2	1	3	2	2	2	97	1	29	2	97	2	3	1	97	1	97	1	97	1	97	1	97	1	97	1	97	1	97	1	97	1	97	3	97	3	97	3	97	3
W	27	122/76	45	3	1	1	1	2	2	2	2	2	2	2	2	97	2	97	2	97	2	2	2	60	1	97	1	97	1	97	1	97	1	97	1	97	1	97	1	97	1	97	1	97	1	97	1	97	1
W	28	124/87	37	2	2	2	1	1	2	2	1	2	2	2	2	97	2	97	2	97	2	3	1	97	1	97	1	97	1	97	1	97	1	97	1	97	1	97	1	97	1	97	1	97	1	97	1	97	1
W	29	111/65	31	2	2	2	2	2	2	2	1	2	2	1	2	97	2	97	2	97	5	5	3	97	3	97	3	97	3	97	3	97	3	97	3	97	3	97	3	97	3	97	3	97	3	97	3	97	3
W	30	140/99	53	3	2	2	1	2	2	2	1	2	2	2	1	47	2	97	2	97	3	1	3	97	3	97	3	97	3	97	3	97	3	97	3	97	3	97	3	97	3	97	3	97	3	97	3	97	3
W	31	170/107	55	2	1	1	1	2	2	2	1	1	2	2	2	97	2	97	2	97	5	5	1	97	2	80	1	97	1	97	1	97	2	78	1	97	1	97	1	97	1	97	1	97	1	97	1	97	1
W	32	146/84	42	5	1	2	1	1	2	2	1	1	1	1	2	97	2	97	2	97	2	2	3	97	2	69	3	97	1	97	3	97	1	97	3	97	2	69	3	97	1	97	3	97	1	97	3	97	1
W	33	102/65	50	2	2	2	2	2	2	2	2	2	2	1	2	97	2	97	2	97	3	3	1	97	1	97	1	97	1	97	1	97	1	97	2	85	1	97	1	97	1	97	1	97	1	97	1	97	1
W	34	148/83	37	2	2	1	1	2	1	2	2	2	2	2	2	97	2	97	2	97	2	3	3	97	1	97	3	97	1	97	3	97	1	97	3	97	1	97	3	97	1	97	3	97	1	97	3	97	1
W	35	126/89	32	2	2	2	2	2	2	2	2	2	2	2	2	97	2	97	2	97	5	5	1	97	1	97	1	97	1	97	1	97	2	36	1	97	1	97	1	97	1	97	1	97	1	97	1	97	2
W	36	143/84	37	1	1	2	1	2	2	2	1	2	2	2	2	97	1	35	2	97	2	2	1	97	1	97	1	97	1	97	1	97	1	97	1	97	1	97	1	97	1	97	1	97	1	97	1	97	1
W	37	136/77	33	1	2	2	2	2	2	2	2	2	2	1	2	97	2	97	2	97	5	5	1	97	1	97	1	97	1	97	1	97	1	97	1	97	1	97	1	97	1	97	1	97	1	97	1	97	1
W	38	131/74	54	1	1	2	2	2	2	2	2	2	2	2	2	97	2	97	2	97	2	2	2	83	1	97	1	97	1	97	1	97	1	97	1	97	1	97	1	97	1	97	1	97	1	97	1	97	1
W	39	177/121	53	1	2	2	2	2	2	2	1	2	2	2	2	97	2	97	2	97	2	2	1	97	1	97	1	97	1	97	1	97	1	97	1	97	1	97	1	97	2	9999	1	97	1	97	1	97	1
W	40	116/63	28	3	1	2	2	2	2	2	1	1	1	2	2	97	2	97	2	97	2	2	3	97	3	97	3	97	3	97	3	97	3	97	3	97	3	97	3	97	3	97	3	97	3	97	3	97	3
W	41	175/96	30	3	1	1	2	2	2	2	1	2	2	2	2	97	1	29	2	97	2	5	1	97	1	97	1	97	1	97	1	97	1	97	1	97	1	97	1	97	1	97	1	97	1	97	1	97	1
W	42	140/76	45	1	2	2	2	2	2	2	2	2	2	2	2	97	2	97	2	97	2	1	3	97	3	97	3	97	3	97	3	97	3	97	3	97	3	97	3	97	3	97	3	97	3	97	3	97	3
W	43	122/78	49	3	3	1	1	1	1	3	1	3	2	3	2	97	2	97	2	97	3	2	2	68	3	97	2	60	3	97	2	60	3	97	3	97	1	97	1	97	3	97	3	97	3	97	1	97	1
W	44	159/97	48	2	2	2	1	2	2	2	2	2	1	2	2	97	2	97	2	97	2	3	1	97	1	97	1	97	1	97	1	97	2	70	1	97	1	97	1	97	1	97	1	97	1	97	1	97	1
W	45	147/86	54	2	2	2	2	2	2	2	1	2	2	2	2	97	2	97	2	97	5	5	1	97	1	97	1	97	1	97	1	97	2	59	1	97	1	97	1	97	1	97	1	97	1	97	1	97	1
W	46	118/64	27	1	2	2	2	2	2	2	1	2	2	1	2	97	2	97	2	97	5	5	1	97	1	97	1	97	1	97	1	97	1	97	2	49	1	97	1	97	1	97	1	97	1	97	1	97	1
W	47	175/97	47	1	2	2	2	2	2	2	2	2	2	2	2	97	2	97	2	97	2	2	1	97	1	97	1	97	1	97	2	69	2	67	2	9999	1	97	1	97	1	97	1	97	1	97	1	97	1
W	48	125/72	34	3	2	2	2	2	2	2	2	2	2	2	2	97	2	97	2	97	3	1	1	97	1	97	1	97	1	97	1	97	1	97	1	97	1	97	1	97	1	97	1	97	1	97	1	97	1
W	49	129/84	34	2	2	2	2	2	2	2	1	2	2	2	2	97	2	97	2	97	2	5	1	97	1	97	1	97	1	97	1	97	3	97	1	97	1	97	1	97	1	97	1	97	1	97	1	97	1
W	50	120/77	40	1	2	2	2	2	2	2	2	2	2	2	2	97	2	97	2	97	3	3	3	97	2	48	3	97	3	97	3	97	3	97	3	97	3	97	3	97	3	97	3	97	3	97	3	97	3
W	51	135/76	49	5	1	1	1	2	2	1	2	1	1	1	2	97	2	97	2	97	2	2	1	97	1	97	3	97	3	97	3	97	3	97	2	84	3	97	1	97	1	97	3	97	3	97	1	97	1
W	52	172/110	42	2	2	1	2	2	2	2	2	2	2	2	2	97	2	97	2	97	5	5	3	97	3	97	3	97	3	97	3	97	3	97	3	97	3	97	3	97	3	97	3	97	3	97	3	97	3
W	53	120/70	31	1	2	2	2	2	2	2	1	2	2	2	2	97	2	97	2	97	2	1	1	97	1	97	1	97	1	97	2	66	2	65	1	97	1	97	1	97	1	97	1	97	1	97	2	60	2
W	54	161/76	54	5	1	1	1	1	1	1	1	1	1	1	2	97	2	97	2	97	5	5	1	97	1	97	1	97	1	97	1	97	1	97	1	97	1	97	1	97	2	74	1	97	1	97	1	97	1
W	55	122/80	36	1	2	2	1	2	2	2	2	2	2	1	2	97	2	97	2	97	5	2	1	97	1	97	1	97	1	97	1	97	1	97	1	97	1	97	1	97	1	97	1	97	1	97	1	97	2
W	56	162/94	29	3	2	2	2	2	2	2	2	2	2	2	2	97	2	97	2	97	2	3	1	97	1	97	1	97	1	97	1	97	1	97	1	97	1	97	1	97	1	97	1	97	1	97	1	97	1
W	57	138/82	31	1	2	2	1	2	2	2	2	2	2	2	2	97	2	97	2	97	2	1	2	9999	1	97	2	55	1	97	1	97	1	97	2	9999	1	97	2	55	1	97	1	97	1	97	1	97	1
W	58	137/66	29	1	2	2	2	2	2	2	1	2	2	1	2	97	2	97	2	97	2	1	1	97	1	97	1	97	1	97	1	97	1	97	1	97	1	97	1	97	1	97	1	97	1	97	1	97	1
W	59	124/73	36	1	2	2	1	1	2	2	1	2	2	2	2	97	2	97	2	97	5	2	1	97	1	97	1	97	1	97	1	97	1	97	1	97	1	97	1	97	1	97	1	97	1	97	1	97	1
W	60	146/123	31	1	1	2	1	2	2	2	1	2	2	2	2	97	2	97	2	97	2	1	2	56	1	97	1	97	1	97	1	97	1	97	1	97	1	97	1	97	1	97	1	97	1	97	1	97	1
W	61	115/70	45	2	2	2	2	2	2	2	1	2	2	2	2	97	2	97	2	97	2	2	1	97	1	97	1	97	1	97	1	97	1	97	1	97	1	97	1	97	1	97	2	9999	1	97	1	97	1
W	62	130/80	46	3	2	2	1	2	2	2	1	2	2	2	2	97	2	97	2	97	5	2	1	97	1	97	1	97	1	97	1	97	1	97	1	97	1	97	1	97	1	97	1	97	1	97	1	97	1
W	63	154/96	38	1	2	2	2	2	2	2	1	2	2	2	2	97	2	97	2	97	2	5	1	97	1	97	1	97	1	97	1	97	1	97	1	97	1	97	1	97	2	65	1	97	1	97	2	9999	2
W	64	125/80	44	1	1	1	1	1	1	1	1	1	1	1	2	97	2	97	2	97	5	5	1	97	1	97	1	97	1	97	1	97	1	97	1	97	1	97	1	97	1	97	1	97	1	97	1	97	1
W	65	112/65	40	1	2	2	2	2	2	2	1	1	2	2	2	97	2	97	2	97	5	2	1	97	1	97	1	97	1	97	1	97	1	97	1	97	1	97	1	97	1	97	1	97	1	97	1	97	1
W	66	141/97	33	3	2	2	1	2	2	2	2	2	2	2	2	97	2	97	2	97	5	1	1	97	1	97	1	97	1	97	2	58	1	97	1	97	1	97	1	97	1	97	1	97	1	97	1	97	1
W	67	137/77	25	3	2	2	1	2	2	2	1	1	2	1	2	97	2	97	2	97	5	5	1	97	1	97	3	97	1	97	3	97	3	97	1	97	1	97	1	97	1	97	1	97	1	97	1	97	1
W	68	102/63	27	1	2	2	1	2	2	2	1	2	2	2	2	97	2	97	2	97	2	1	1	97	1	97	1	97	1	97	2	48	1	97	1	97	1	97	2	48	1	97	2	48	3	97	2	40	1
W	69	129/80	32	3	1	1	1	1	2	2	1	1	1	1	2	97	2	97	2	97	4	1	1	97	1	97	1	97	1	97	1	97	1	97	1	97	1	97	1	97	1	97	1	97	1	97	1	97	1
W	70	131/79	34	1	2	2	2	2	2	2	2	2	2	2	2	97	2	97	2	97	2	1	1	97	1	97	1	97	1	97	1	97	1	97	1	97	1	97	1	97	1	97	1	97	1	97	1	97	1
W	71	124/87	32	1	1	2	2	2	2	1	1	2	2	1	2	97	2	97	2	97	2	3	1	97	2	45	3	97	2	50	2	56	1	97	1	97	1	97	1	97	1	97	1	97	3	97	1	97	1
W	72	176/97	53	4	1	2	1	1	2	2	1	1	1	2	2	97	1	52	1	52	5	5	1	97	1	97	1	97	1	97	2	52	1	97	1	97	1	97	2	52	1	97	2	52	1	97	1	97	1
W	73	160/143	33	1	2	2	2	2	2	2	1	2	2	2	2	97	2	97	2	97	5	5	1	97	1	97	1	97	1	97	1	97	2	45	1	97	1	97	1	97	1	97	1	97	1	97	1	97	1
W	74	129/81	41	1	2	2	2	2	2	2	2	2	2	2	2	97	2	97	2	97	5	5	1	97	1	97	1	97	1	97	1	97	1	97	1	97	1	97	1	97	1	97	1	97	1	97	1	97	1
W	75	124/75	35	1	2	2	1	2	2	2	2	2	2	2	2	97	2	97	2	97	3	5	1	97	1	97	1	97	1	97	1	97	1	97	1	97	1	97	1	97	2	65	1	97	1	97	1	97	1
W	76	141/97	40	2	1	2	3	2	2	2	1	1	1	2	2	97	2	97	2	97	2	2	1	97	1	97	1	97	1	97	1	97	1	97	1	97	1	97	1	97	1	97	1	97	1	97	1	97	1
W	77	120/79	47	2	2	2	1	2	2	2	2	2	2	2	2	97	2	97	2	97	5	5	3	97	3	97	3	97	3	97	3	97	3	97	3	97	3	97	3	97	3	97	3	97	3	97	3	97	3
W	78	149/80	38	2	2	2	1	2	2	2	1	2	2	2	2	97	2	97	2	97	2	1	1	97	1	97	1	97	1	97	1	97	1	97	1	97	1	97	1	97	1	97	1	97	1	97	1	97	1
W	79	120/88	38	2	2	2	1	2	2	1	2	2	2	2	2	97	2	97	2	97	4	2	1	97	1	97	1	97	1	97	2	30	1	97	1	97	1	97	1	97	1	97	1	97	1	97	1	97	1
W	80	199/110	44	2	2	1	1	1	1	2	1	2	2	2	2	97	1	39	2	97	2	1	1	97	1	97	1	97	2	50	1	97	2	50	1	97	1	97	1	97	1	97	1	97	1	97	1	97	1
W	81	118/80	42	2	2	2	1	2	2	2	1	2	2	2	2	97	2	97	2	97	2	5	1	97	1	97	1	97	1	97	3	97	1	97	1	97	1	97	1	97	1	97	3	97	1	97	1	97	1
W	82	113/66	32	3	1	2	1	1	2	2	2	1	2	2	2	97	2	97	2	97	5	1	1	97	1	97	1	97	1	97	1	97	1	97	1	97	1	97	1	97	1	97	1	97	1	97	1	97	1
W	83	131/87	48	2	2	2	2	2	2	2	2	2	2	2	2	97	2	97	2	97	1	2	1	97	1	97	1	97	1	97	2	64	1	97	1	97	1	97	1	97	2	72	1	97	1	97	1	97	1
W	84	134/73	31	1	2	1	1	2	1	1	1	2	2	2	2	97	2	97	2	97	2	1	1	97	1	97	1	97	1	97	1	97	1	97	1	97	1	97	1	97	1	97	1	97	1	97	1	97	1
W	85	129/66	34	1	2	2	2	2	2	2	2	2	2	2	2	97	2	97	2	97	2	1	1	97	1	97	1	97	1	97	1	97	1	97	1	97	1	97	1	97	1	97	1	97	1	97	1	97	1
W	86	111/79	32	1	2	2	2	2	2	2	2	2	2	2	2	97	2	97	2	97	5	4	1	97	1	97	1	97	1	97	1	97	1	97	1	97	1	97	1	97	1	97	1	97	1	97	1	97	1
W	87	193/105	48	4	2	1	1	1	1	2	2	2	1	2	2	97	2	97	2	97	2	2	1	97	1	97	2	9999	1	97	2	9999	1	97	1	97	1	97	1	97	1	97	1	97	1	97	1	97	1
W	88	132/84	38	1	2	2	2	2	2	2	2	2	2	2	2	97	2	97	2	97	2	1	1	97	1	97	1	97	1	97	1	97	1	97	1	97	1	97	1	97	1	97	1	97	1	97	1	97	1
W	89	128/66	30	1	2	2	2	2	2	2	1	2	2	2	2	97	2	97	2	97	5	5	1	97	1	97	1	97	1	97	1	97	1	97	1	97	1	97	1	97	1	97	1	97	1	97	1	97	1
W	90	141/60	35	1	2	2	2	2	2	2	1	2	2	1	2	97	2	97	2	97	3	5	1	97	1	97	1	97	1	97	1	97	1	97	1	97	1	97	1	97	1	97	1	97	1	97	1	97	1
W	91	117/86	40	2	2	1	2	2	2	2	2	2	2	2	2	97	2	97	2	97	2	3	1	97	1	97	1	97	1	97	1	97	1	97	1	97	1	97	1	97	1	97	1	97	1	97	1	97	1
W	92	131/85	46	3	2	2	3	2	2	3	2	2	2	2	2	97	2	97	2	97	5	5	1	97	1	97	1	97	1	97	1	97	1	97	1	97	1	97	1	97	1	97	1	97	1	97	1	97	1
W	93	137/59	28	2	1	2	1	2	2	2	1	2	2	1	2	97	2	97	2	97	3	1	3	97	1	97	3	97	1	97	3	97	1	97	3	97	1	97	3	97	1	97	3	97	1	97	3	97	1
W	94	134/77	34	1	2	2	2	2	2	2	1	2	2	2	2	97	2	97	2	97	2	1	1	97	1	97	1	97	1	97	1	97	1	97	1	97	1	97	1	97	1	97	1	97	1	97	1	97	1
W	95	129/80	46	4	1	1	1	2	1	1	2	2	1	2	2	97	2	97	2	97	5	1	2	74	1	97	2	9999	2	47	1	97	1	97	1	97	1	97	2	9999	1	97	1	97	1	97	1	97	1
W	96	148/86	53	3	2	2	2	1	2	2	2	1	2	2	2	97	2	97	2	97	2	1	3	97	3	97	3	97	3	97	3	97	3	97	3	97	3	97	3	97	3	97	3	97	3	97	3	97	3
W	97	189/121	43	3	2	2	2	2	2	2	2	2	2	2	2	97	2	97	2	97	5	3	3	97	1	97	3	97	3	97	3	97	3	97	3	97	3	97	3	97	3	97	3	97	3	97	3	97	3
W	98	132/70	53	4	2	1	1	2	2	2	1	2	1	2	1	51	1	51	1	51	2	3	1	97	1	97	2	9999	1	97	2	9999	1	97	1	97	1	97	1	97	1	97	1	97	1	97	1	97	1
W	99	155/69	26	2	2	2	1	2	2	1	2	2	2	1	2	97	2	97	2	97	2	3	1	97	1	97	1	97	1	97	1	97	2	48	1	97	1	97	1	97	1	97	1	97	1	97	2	50	1
W	100	159/98	46	2	2	2	1	2	2	2	2	2	2	2	2	97	2	97	2	97	4	1	2	46	1	97	1	97	1	97	1	97	1	97	1	97	1	97	1	97	1	97	1	97	1	97	1	97	1
W	101	134/58	36	1	2	2	1	2	2	2	2	2	1	2	2	97	2	97	2	97	2	2	1	97	1	97	1	97	1	97	1	97	1	97	2	60	1	97	1	97	1	97	1	97	1	97	1	97	1
W	102	151/82	36	2	2	2	1	2	2	2	1	1	2	1	2	97	2	97	2	97	2	2	2	9999	1	97	2	9999	1	97	2	9999	1	97	2	9999	1	97	2	9999	2	9999	2	9999	1	97	2	9999	1
W	103	115/80	26	3	1	1	2	2	2	1	1	1	2	1	2	97	2	97	2	97	3	5	1	97	3	97	1	97	3	97	3	97	3	97	3	97	3	97	3	97	3	97	3	97	3	97	3	97	3
W	104	137/93	41	2	2	2	2	2	2	2	2	2	2	2	2	97	2	97	2	97	5	1	2	52	1	97	1	97	1	97	1	97	1	97	1	97	1	97	1	97	1	97	1	97	1	97	1	97	1
W	105	157/83	53	3	2	2	1	2	2	2	2	2	2	1	2	97	2	97	2	97	5	5	2	39	1	97	1	97	1	97	1	97	1	97	1	97	2	76	1	97	1	97	1	97	1	97	1	97	1
W	106	156/98	53	2	2	2	2	1	2	2	2	2	2	2	2	97	2	97	2	97	5	1	1	97	1	97	3	97	3	97	3	97	3	97	3	97	2	78	1	97	1	97	3	97	3	97	1	97	1
W	107	192/137	48	3	3	3	3	3	3	3	3	3	3	3	1	36	1	36	1	41	2	2	2	61	1	97	3	97	1	97	3	97	3	97	3	97	2	50	3	97	3	97	3	97	3	97	1	97	2
W	108	152/95	28	1	2	2	2	2	2	2	2	2	2	2	2	97	2	97	2	97	2	2	3	97	1	97	3	97	1	97	3	97	1	97	3	97	1	97	3	97	1	97	3	97	1	97	3	97	1
W	109	183/117	52	3	1	1	1	2	2	2	1	2	1	2	2	97	2	97	2	97	2	5	1	97	1	97	1	97	2	82	1	97	1	97	1	97	1	97	2	62	1	97	1	97	1	97	1	97	1
[truncated: 116 more columns]
